# Supplementary material for: An analysis of expressed sequence tags of developing castor endosperm using a full-length cDNA library
Source: BMC Plant Biol. 2007 Jul 31;7:42. doi: 10.1186/1471-2229-7-42 (PMC1950504; doi:10.1186/1471-2229-7-42)
Supplement: Additional file 1 — BLAST results of unique castor cDNA sequences. BLAST results of 1,908 unique sequences from a full-length cDNA library of developing castor endosperm. [file 1471-2229-7-42-S1.xls]

## Sheet: Sheet1
	BLAST results of unique castor cDNA sequences
Query	Number_of_ESTS	Hit_id_AT	Hit_Description_AT	Bit_Score_AT	E-value_AT	Hit_id_NR	Hit_Description_NR	Bit_Score_NR	E-value_NR
cn1	1	At1g30500	transcription factor -related similar to transcription factor GB:CAA74050 GI:2398525 from [Arabidopsis thaliana]	125	2e-29	gi|7489565|pir||T03968	probable transcription factor - rice emb|CAA71844.1| RAPB protein [Oryza sativa (indica cultivar-group)]	139	3e-32
cn10	3	At5g42190	E3 ubiquitin ligase SCF complex subunit, SKP1/ASK1 (At2) E3 ubiquitin ligase; skp1b; identical to UIP2 GI:3719211 from [Arabidopsis thaliana]	261	2e-70	gi|4959710|gb|AAD34458.1|	Skp1 [Medicago sativa]	274	1e-72
cn100	3	At2g42210	expressed protein	246	1e-65	gi|18405910|ref|NP_565968.1|	expressed protein [Arabidopsis thaliana] pir||T00930 hypothetical protein At2g42210 [imported] - Arabidopsis thaliana gb|AAB88646.1| expressed protein [Arabidopsis thaliana] gb|AAM63925.1| unknown [Arabidopsis thaliana]	246	3e-64
cn101	6	At5g26594	histidine kinase -related protein temporary gene name assignment	82	2e-16	gi|30690228|ref|NP_850864.1|	histidine kinase -related protein [Arabidopsis thaliana]	82	5e-15
cn102	8	At2g02130	plant defensin protein, putative (PDF2.3) plant defensin protein family member, personal communication, Bart Thomma (Bart.Thomma@agr.kuleuven.ac.be)	52	3e-07	gi|11596184|gb|AAG38520.1|AF283535_1	proteinase inhibitor se60-like protein [Citrus x paradisi]	64	1e-09
cn103	3	At1g73230	transcription factor BTF3 (RNA polymerase B transcription factor 3) -related similar to transcription factor BTF3 (RNA polymerase B transcription factor 3) GB:Q64152 [Mus musculus], GB:P20290 [Homo sapiens]	239	1e-63	gi|15219413|ref|NP_177466.1|	transcription factor BTF3 (RNA polymerase B transcription factor 3) -related [Arabidopsis thaliana] pir||D96758 hypothetical protein T18K17.10 [imported] - Arabidopsis thaliana gb|AAG52123.1|AC010556_5 putative transcription factor BTF3 (RNA polymerase B transcription factor 3); 26343-27201 [Arabidopsis thaliana] gb|AAK44068.1|AF370253_1 putative RNA polymerase B transcription factor BTF3 [Arabid…	239	3e-62
cn104	2	At4g00752	expressed protein	130	1e-30	gi|30678726|ref|NP_680549.2|	expressed protein [Arabidopsis thaliana]	130	3e-29
cn105	10	At3g16640	translationally controlled tumor protein -related similar to translationally controlled tumor protein GB:AAD10032 from [Hevea brasiliensis]	259	1e-69	gi|9979196|sp|Q9ZSW9|TCTP_HEVBR	Translationally controlled tumor protein homolog (TCTP) gb|AAD10032.1| translationally controlled tumor protein [Hevea brasiliensis]	288	7e-77
cn106	2	No hits found	-	-	-	No hits found	-	-	-
cn107	3	At2g33150	acetyl-CoA C-acyltransferase (3-ketoacyl-CoA thiolase), putative similar to 3-ketoacyl-CoA thiolase (E.C. 2.3.1.16) from [Arabidopsis thaliana] GI:2981616, [Cucumis sativus] GI:393707, [Cucurbita cv. Kurokawa Amakuri] GI:1694621; contains InterPro accession IPR002155: Thiolase	296	1e-104	gi|7433645|pir||S57792	acetyl-CoA C-acyltransferase (EC 2.3.1.16) B precursor, peroxisomal - mango (fragment)	302	1e-104
cn108	4	At5g54870	expressed protein strong similarity to unknown protein (pir||T04825)	44	7e-05	gi|14596223|gb|AAK68839.1|	Unknown protein [Arabidopsis thaliana] gb|AAP68255.1| At5g54870 [Arabidopsis thaliana]	44	0.002
cn109	3	At3g48890	cytochrome b5 domain-containing protein similar to SP|O00264 Membrane associated progesterone receptor component (mPR) {Homo sapiens}; contains Pfam profile PF00173: Heme/Steroid binding domain	282	2e-76	gi|15229044|ref|NP_190458.1|	cytochrome b5 domain-containing protein [Arabidopsis thaliana] pir||T49285 probable progesterone-binding protein homolog Atmp2 - Arabidopsis thaliana emb|CAB87917.1| putative progesterone-binding protein homolog Atmp2 [Arabidopsis thaliana] gb|AAL31899.1|AF419567_1 AT3g48890/T21J18_160 [Arabidopsis thaliana] gb|AAL84988.1| AT3g48890/T21J18_160 [Arabidopsis thaliana]	282	5e-75
cn11	5	At1g28290	prolin-rich protein -related similar to prolin-rich protein GI:21045 from [Phaseolus vulgaris]	146	2e-35	gi|478673|pir||S23737	proline-rich protein precursor - kidney bean emb|CAA42942.1| proline-rich protein [Phaseolus vulgaris]	187	2e-46
cn110	9	At3g53020	60S ribosomal protein L24 (RPL24B) 60S ribosomal protein L24, Arabidopsis thaliana, EMBL:AC006282	204	4e-53	gi|10180025|gb|AAG13986.1|AF298827_1	60S ribosomal protein L24 [Prunus avium]	220	1e-56
cn111	5	At3g25800	serine/threonine protein phosphatase 2A, 65 KDa regulatory subunit A identical to protein phosphatase 2A 65 kDa regulatory subunit (pDF1) GI:683502 from [Arabidopsis thaliana]	467	1e-132	gi|11094367|gb|AAG29594.1|AF196287_1	Ser/Thr specific protein phosphatase 2A A regulatory subunit beta isoform [Medicago sativa subsp. x varia]	485	1e-136
cn112	13	At1g43800	acyl-[acyl-carrier-protein] desaturase (stearoyl-ACP desaturase), putative similar to Acyl-[acyl-carrier protein] desaturase from Lupinus luteus GI:4704824, Asclepias syriaca GI:1762436, Ricinus communis SP|P22337; contains Pfam profile PF03405 Fatty acid desaturase	400	1e-112	gi|15218536|ref|NP_175048.1|	acyl-[acyl-carrier-protein] desaturase (stearoyl-ACP desaturase), putative [Arabidopsis thaliana]	400	1e-110
cn113	12	At2g30200	malonyl-CoA:Acyl carrier protein transacylase -related	403	1e-113	gi|21592566|gb|AAM64515.1|	putative malonyl-CoA:Acyl carrier protein transacylase [Arabidopsis thaliana]	404	1e-111
cn114	1	At2g30200	malonyl-CoA:Acyl carrier protein transacylase -related	137	5e-33	gi|21592566|gb|AAM64515.1|	putative malonyl-CoA:Acyl carrier protein transacylase [Arabidopsis thaliana]	139	7e-32
cn115	16	At2g05990	enoyl-[acyl-carrier protein] reductase [NADH] (enr-A), putative similar to enoyl-[acyl-carrier protein] reductase [NADH] SP:P80030 from [Brassica napus]	279	2e-83	gi|2653290|emb|CAA05879.1|	enoyl-ACP reductase [Petunia x hybrida]	308	1e-90
cn116	1	At2g44610	GTP-binding protein, putative similar to GTP-binding protein GI:623586 from [Nicotiana tabacum] ; contains an ADP-ribosylation factors family signature for proteins involved in protein trafficking	311	4e-85	gi|15224916|ref|NP_181989.1|	GTP-binding protein, putative [Arabidopsis thaliana] pir||T01588 GTP-binding protein At2g44610 - Arabidopsis thaliana gb|AAC27463.1| putative small GTP-binding protein [Arabidopsis thaliana] gb|AAM65455.1| putative small GTP-binding protein [Arabidopsis thaliana] prf||2008312A GTP-binding protein	311	1e-83
cn117	3	At2g44610	GTP-binding protein, putative similar to GTP-binding protein GI:623586 from [Nicotiana tabacum] ; contains an ADP-ribosylation factors family signature for proteins involved in protein trafficking	387	1e-108	gi|15224916|ref|NP_181989.1|	GTP-binding protein, putative [Arabidopsis thaliana] pir||T01588 GTP-binding protein At2g44610 - Arabidopsis thaliana gb|AAC27463.1| putative small GTP-binding protein [Arabidopsis thaliana] gb|AAM65455.1| putative small GTP-binding protein [Arabidopsis thaliana] prf||2008312A GTP-binding protein	387	1e-106
cn118	2	At5g05010	coatomer delta subunit (delta-coat protein) (delta-COP)	332	2e-91	gi|18414767|ref|NP_568147.1|	coatomer delta subunit (delta-coat protein) (delta-COP) [Arabidopsis thaliana] gb|AAK96656.1| coatomer delta subunit (delta-coat protein) (delta-COP) [Arabidopsis thaliana] gb|AAM47945.1| coatomer delta subunit (delta-coat protein) (delta-COP) [Arabidopsis thaliana]	332	6e-90
cn119	9	At3g52930	fructose-bisphosphate aldolase, putative similar to SP|O65735|ALF_CICAR Fructose-bisphosphate aldolase, cytoplasmic isozyme {Cicer arietinum}, cytosolic aldolase [Fragaria x ananassa] GI:10645188; contains Pfam profile PF00274 Fructose-bisphosphate aldolase class-I	471	1e-133	gi|10645188|gb|AAG21429.1|AF308587_1	cytosolic aldolase [Fragaria x ananassa]	491	1e-138
cn12	14	At1g54580	acyl carrier protein (ACP), chloroplast, putative strong similarity to SP|P25701 Acyl carrier protein 2, chloroplast precursor (ACP) {Arabidopsis thaliana}; contains InterPro accession IPR003881: Isochorismatase	142	5e-34	gi|20137323|sp|P93092|ACP1_CASGL	Acyl carrier protein 1, chloroplast precursor (ACP 1) pir||T09583 acyl carrier protein - swamp oak emb|CAA71885.1| acyl carrier protein [Casuarina glauca]	175	1e-42
cn120	16	At2g05920	subtilisin-like serine protease, putative contains similarity to cucumisin-like serine protease GI:3176874 from [Arabidopsis thaliana]	268	3e-72	gi|18396193|ref|NP_565330.1|	subtilisin-like serine protease, putative [Arabidopsis thaliana] pir||A84473 probable serine proteinase [imported] - Arabidopsis thaliana gb|AAC95169.1| subtilisin-like serine protease, putative [Arabidopsis thaliana] gb|AAK59595.1| putative subtilisin serine protease [Arabidopsis thaliana] gb|AAN13182.1| putative subtilisin serine protease [Arabidopsis thaliana]	268	8e-71
cn121	3	At1g16700	NADH:ubiquinone oxidoreductase -related similar to NADH:ubiquinone oxidoreductase GI:668984 from [Solanum tuberosum]	367	1e-102	gi|6226880|sp|P80269|NUIM_SOLTU	NADH-ubiquinone oxidoreductase 23 kDa subunit, mitochondrial precursor (Complex I-23KD) (CI-23KD) (Complex I-28.5KD) (CI-28.5KD) pir||S52386 NADH2 dehydrogenase (ubiquinone) (EC 1.6.5.3) chain TYKY.1 precursor - potato emb|CAA59062.1| NADH dehydrogenase; NADH:ubiquinone oxidoreductase (complex I) [Solanum tuberosum]	368	1e-101
cn122	3	At5g03800	expressed protein predicted proteins - Arabidopsis thaliana	201	4e-52	gi|15237526|ref|NP_196000.1|	expressed protein [Arabidopsis thaliana]	201	1e-50
cn123	26	At1g72330	alanine aminotransferase, putative similar to alanine aminotransferase 2 SP|P34106 from Panicum miliaceum, SP|P52894 from Hordeum vulgare, GI:4730884 from Oryza sativa	693	0	gi|21954071|gb|AAK64147.2|	putative alanine aminotransferase [Arabidopsis thaliana]	697	0
cn124	2	At4g13360	3-hydroxyisobutyryl-coenzyme A hydrolase (CoA-thioester hydrolase) family similar to CoA-thioester hydrolase CHY1 (beta-hydroxyisobutyryl-CoA hydrolase) [Arabidopsis thaliana] GI:8572760; contains Pfam profile PF00378: enoyl-CoA hydratase/isomerase family protein	174	1e-44	gi|15235689|ref|NP_193072.1|	3-hydroxyisobutyryl-coenzyme A hydrolase (CoA-thioester hydrolase) family [Arabidopsis thaliana] pir||T06293 3-hydroxyisobutyryl-coenzyme A hydrolase homolog T9E8.100 - Arabidopsis thaliana emb|CAB40771.1| 3-hydroxyisobutyryl-coenzyme A hydrolase-like protein [Arabidopsis thaliana] emb|CAB78378.1| 3-hydroxyisobutyryl-coenzyme A hydrolase-like protein [Arabidopsis thaliana] gb|AAK55723.1|AF380642_…	174	3e-43
cn125	3	At1g70600	60S ribosomal protein L27A (RPL27aC) identical to 60S ribosomal protein L27A GB:P49637 [Arabidopsis thaliana]	265	1e-71	gi|15223190|ref|NP_177217.1|	60S ribosomal protein L27A (RPL27aC) [Arabidopsis thaliana] sp|P49637|R27C_ARATH 60S ribosomal protein L27a-3 pir||S71256 ribosomal protein L27a, cytosolic - Arabidopsis thaliana emb|CAA63025.1| 60S ribosomal protein L27a [Arabidopsis thaliana] gb|AAG52338.1|AC011663_17 60S ribosomal protein L27A; 82981-83421 [Arabidopsis thaliana] gb|AAG52464.1|AC010796_3 60S ribosomal protein L27A; 71521-71081 …	265	3e-70
cn126	4	At5g50700	short-chain dehydrogenase/reductase family protein contains oxidoreductase, short chain dehydrogenase/reductase family domain, Pfam:PF00106	239	4e-76	gi|15824408|gb|AAL09328.1|AF302806_1	steroleosin [Sesamum indicum] gb|AAL13315.1|AF421889_1 steroleosin [Sesamum indicum]	253	1e-77
cn127	12	At5g13490	mitochondrial ADP,ATP carrier protein 2 identical to SWISS-PROT:P40941 ADP,ATP carrier protein 2, mitochondrial precursor (Adenine nucleotide translocator 2) [Arabidopsis thaliana]	335	2e-92	gi|3334115|sp|O22342|ADT1_GOSHI	ADP,ATP carrier protein 1, mitochondrial precursor (ADP/ATP translocase 1) (Adenine nucleotide translocator 1) (ANT 1) pir||T09709 ADP,ATP carrier protein CANT1 - upland cotton gb|AAB72047.1| adenine nucleotide translocator 1 [Gossypium hirsutum]	372	1e-102
cn128	2	At5g23740	40S ribosomal protein S11 (RPS11C)	272	1e-73	gi|6984142|gb|AAF34771.1|AF227626_1	40S ribosomal protein S11 [Euphorbia esula]	287	1e-76
cn129	6	At5g63310	nucleotide diphosphate kinase Ia (emb|CAB58230.1)	291	3e-79	gi|266607|sp|Q01402|NDK2_SPIOL	Nucleoside diphosphate kinase II, chloroplast precursor (NDK II) (NDP kinase II) (NDPK II) pir||S28226 nucleoside-diphosphate kinase (EC 2.7.4.6) II precursor, chloroplast - spinach dbj|BAA02018.1| nucleoside diphosphate kinase II [Spinacia oleracea]	299	5e-80
cn13	18	No hits found	MNLLGSFLLALLFA V S L L S I S A V E V E A F Q D D Q Y L V P A V E T Met S N A R C C L V L P V P P F A C V K F C S S A Q E A A L L Q N Q H I S G N E E E E S N Met V N D D K Q G G W G G D G G H H G R G I G C R K C L Q Stop	-	-	No hits found	-	-	-
cn130	16	At5g54740	2S seed storage protein family similar to 2S seed storage proteins from Arabidosis thaliana: SP|P15457, SP|P15459, SP|P15458, SP|P15460 contains Pfam profile PF00234 Protease inhibitor/seed storage/LTP family	63	2e-10	gi|112762|sp|P01089|2SS_RICCO	2S albumin precursor (Allergen Ric c 1) pir||RZCS 2S seed storage protein precursor - castor bean emb|CAA38097.1| 2S albumin precursor [Ricinus communis]	127	3e-28
cn131	3	At5g24510	60s acidic ribosomal protein P1, putative	100	8e-22	gi|15238555|ref|NP_197839.1|	60s acidic ribosomal protein P1, putative [Arabidopsis thaliana] dbj|BAB11203.1| 60s acidic ribosomal protein P1 [Arabidopsis thaliana]	100	2e-20
cn132	5	At1g20330	sterol-C-methyltransferase identical to sterol-C-methyltransferase GI:1061040 from [Arabidopsis thaliana]	459	1e-150	gi|23397216|gb|AAN31890.1|	putative sterol-C-methyltransferase [Arabidopsis thaliana]	459	1e-148
cn133	2	At4g01850	S-adenosylmethionine synthase 2	516	1e-147	gi|22774026|gb|AAN07179.1|	S-adenosylmethionine synthase [Carica papaya]	522	1e-147
cn134	2	At1g74520	AtHVA22a identical to AtHVA22a GB:AF141659; homolog of HVA22 GB:A48892 (Hordeum vulgare)- (induced by abscisic acid (ABA), likely a regulatory protein J Biol Chem 1993 Nov 5;268(31):23652-60)	219	9e-58	gi|15221266|ref|NP_177592.1|	AtHVA22a [Arabidopsis thaliana] pir||C96774 AtHVA22a, 65476-64429 [imported] - Arabidopsis thaliana gb|AAD31879.1| AtHVA22a [Arabidopsis thaliana] gb|AAD31885.1|AF141977_1 AtHVA22a [Arabidopsis thaliana] gb|AAG52361.1|AC011765_13 AtHVA22a; 65476-64429 [Arabidopsis thaliana] dbj|BAC43415.1| putative AtHVA22a [Arabidopsis thaliana] gb|AAO63912.1| putative AtHVA22a protein [Arabidopsis thaliana]	219	2e-56
cn135	7	At2g20610	aminotransferase, putative similar to nicotianamine aminotransferase from Hordeum vulgare [GI:6498122, GI:6469087]; contains Pfam profile PF00155 aminotransferase, classes I and II	357	3e-99	gi|11527941|gb|AAG37062.1|AF301899_1	ROOTY/SUPERROOT1 [Arabidopsis thaliana]	358	8e-98
cn136	1	At5g54770	thiazole biosynthetic enzyme precursor (ARA6) (sp Q38814)	319	1e-87	gi|2501187|sp|Q38709|THI4_ALNGL	Thiazole biosynthetic enzyme, chloroplast precursor (AG6) emb|CAA66064.1| thaizole biosynthetic enzmye [Alnus glutinosa]	322	2e-93
cn137	19	At5g54770	thiazole biosynthetic enzyme precursor (ARA6) (sp Q38814)	405	1e-113	gi|6094476|sp|O23787|THI4_CITSI	Thiazole biosynthetic enzyme, chloroplast precursor pir||T10474 thiamin biosynthesis protein thi1 - sweet orange emb|CAB05370.1| thi [Citrus sinensis]	433	1e-120
cn138	3	At5g25610	dehydration-induced protein RD22	78	5e-15	gi|16588826|gb|AAL26909.1|AF319165_1	dehydration-responsive protein RD22 [Prunus persica]	105	9e-22
cn139	1	At5g25610	dehydration-induced protein RD22	35	0.025	gi|18447761|gb|AAL67991.1|	dehydration-induced protein RD22-like protein [Gossypium hirsutum]	40	0.037
cn14	1	At1g47250	20S proteasome alpha subunit F2 (PAF2) identical to GB:AAC32063 from [Arabidopsis thaliana] (Genetics 149 (2), 677-692 (1998))	72	4e-14	gi|22947842|gb|AAN07899.1|	20S proteasome alpha 6 subunit [Nicotiana benthamiana]	73	5e-13
cn140	4	At2g37770	aldo/keto reductase family similar to chalcone reductase [Sesbania rostrata][GI:2792155] and aldose reductase [GI:202852][Rattus norvegicus]	417	1e-117	gi|7431114|pir||T02543	aldehyde dehydrogenase homolog At2g37770 - Arabidopsis thaliana gb|AAC23647.1| putative alcohol dehydrogenase [Arabidopsis thaliana]	417	1e-115
cn141	5	At1g08830	copper/zinc superoxidase dismutase (CSD1) identical to SWISS-PROT: P24704	274	5e-74	gi|13274150|emb|CAC33845.1|	putative cytosolic CuZn-superoxide dismutase [Populus tremula x Populus tremuloides]	288	9e-77
cn142	12	At1g79550	phosphoglycerate kinase -related similar to phosphoglycerate kinase GI:1161601 from [Nicotiana tabacum]	525	1e-149	gi|3738259|dbj|BAA33802.1|	cytosolic phosphoglycerate kinase 1 [Populus nigra]	546	1e-154
cn143	5	At4g25890	60S acidic ribosomal protein P3 (RPP3A) acidic ribosomal protein P3a - maize, PIR2:T02037	71	7e-14	gi|7340916|dbj|BAA92988.1|	unnamed protein product [Oryza sativa (japonica cultivar-group)]	84	3e-16
cn144	3	At5g24400	6-phosphogluconolactonase-related protein	291	3e-79	gi|28140256|gb|AAO26315.1|	putative 6-phosphogluconolactonase [Elaeis guineensis]	298	6e-80
cn145	2	At1g12840	vacuolar ATP synthase subunit C -related similar to GB:AAF20146 from [Arabidopsis thaliana] (Genes Dev. (1999) In press)	258	1e-112	gi|18391442|ref|NP_563916.1|	vacuolar ATP synthase subunit C -related [Arabidopsis thaliana] sp|Q9SDS7|VATC_ARATH Vacuolar ATP synthase subunit C (V-ATPase C subunit) (Vacuolar proton pump C subunit) pir||T52300 H+-exporting ATPase (EC 3.6.3.6) chain C, vacuolar [validated] - Arabidopsis thaliana gb|AAF20146.1|AF208261_1 vacuolar ATP synthase subunit C [Arabidopsis thaliana] gb|AAF78489.1|AC012187_9 Identical to vacuolar ATP…	258	1e-110
cn146	2	At3g52590	ubiquitin extension protein 1 (UBQ1)/60S ribosomal protein L40 (RPL40B) identical to GI:166929, GI:166930	245	2e-65	gi|322750|pir||S28420	ubiquitin / ribosomal protein CEP52 - wood tobacco gb|AAA34064.1| ubiquitin fusion protein	246	2e-64
cn147	8	At1g73190	tonoplast intrinsic protein, alpha (alpha-TIP) identical to tonoplast intrinsic protein, alpha (alpha-TIP)SP:P26587 [Arabidopsis thaliana] (Plant Physiol. 99, 561-570 (1992))	408	1e-114	gi|15220848|ref|NP_173223.1|	major intrinsic protein (MIP) family [Arabidopsis thaliana] sp|O22588|TI32_ARATH Probable aquaporin TIP3.2 (Tonoplast intrinsic protein 3.2) (Beta-tonoplast intrinsic protein) (Beta-TIP) pir||B86313 hypothetical protein F2H15.4 - Arabidopsis thaliana gb|AAB84183.1| beta-tonoplast intrinsic protein [Arabidopsis thaliana] gb|AAF97261.1|AC034106_4 Identical to beta-tonoplast intrinsic protein (beta-…	424	1e-117
cn148	1	At3g24430	mrp protein -related similar to mrp protein GB:S11948 from [Escherichia coli] (Mol. Gen. Genet. (1990) 223 (1), 121-133)	271	3e-73	gi|11994706|dbj|BAB02944.1|	contains similarity to nucleotide-binding protein~gene_id:K7M2.22 [Arabidopsis thaliana]	271	7e-72
cn149	1	At1g78560	bile acid:sodium symporter family low similarity to SP|Q12908 Ileal sodium/bile acid cotransporter {Homo sapiens}; contains Pfam profile PF01758: Sodium Bile acid symporter family	32	0.12	No hits found	-	-	-
cn15	22	At4g27140	2S seed storage protein 1 (2S albumin storage protein) (NWMU1 - 2S albumin 1) identical to SP|P15457	57	1e-08	gi|112762|sp|P01089|2SS_RICCO	2S albumin precursor (Allergen Ric c 1) pir||RZCS 2S seed storage protein precursor - castor bean emb|CAA38097.1| 2S albumin precursor [Ricinus communis]	117	1e-25
cn150	3	At2g27020	20S proteasome alpha subunit G (PAG1) identical to proteasome subunit alpha type 3 SP:O23715, GI:12644056 from [Arabidopsis thaliana]	273	1e-120	gi|3914431|sp|O24362|PSA3_SPIOL	Proteasome subunit alpha type 3 (20S proteasome alpha subunit G) (20S proteasome subunit alpha-7) (Proteasome component C8) pir||T09139 26S proteasome alpha chain - spinach dbj|BAA21651.1| 26S proteasome alpha subunit [Spinacia oleracea]	285	1e-121
cn151	3	At1g13440	glyceraldehyde-3-phosphate dehydrogenase -related similar to glyceraldehyde-3-phosphate dehydrogenase GI:21143 from (Sinapis alba)	409	1e-115	gi|4539543|emb|CAB39974.1|	glyceraldehyde-3-phosphate dehydrogenase [Nicotiana tabacum]	423	1e-117
cn152	2	At3g12290	tetrahydrofolate dehydrogenase/cyclohydrolase, putative similar to SP|P07245 C-1-tetrahydrofolate synthase, cytoplasmic (C1-THF synthase) [Includes: Methylenetetrahydrofolate dehydrogenase (EC 1.5.1.5); Methenyltetrahydrofolate cyclohydrolase (EC 3.5.4.9); Formyltetrahydrofolate synthetase (EC 6.3.4.3)] {Saccharomyces cerevisiae}; contains Pfam profiles PF02882: Tetrahydrofolate dehydrogenase/cyc…	407	1e-114	gi|11252953|pir||T50664	methylenetetrahydrofolate dehydrogenase (NADP) (EC 1.5.1.5) / methenyltetrahydrofolate cyclohydrolase (EC 3.5.4.9) [imported] - garden pea gb|AAD01907.1| 5,10-methylenetetrahydrofolate dehydrogenase-5,10-methenyltetrahydrofolate cyclohydrolase [Pisum sativum] emb|CAB56756.1| 5,10-methylenetetrahydrofolate dehydrogenase: 5,10-methenyltetrahydrofolate cyclohydrolase [Pisum sativum]	408	1e-113
cn153	2	At5g16260	RNA recognition motif (RRM) - containing protein similar to Tat-SF1 - Homo sapiens, GI:1667611; contains InterPro entry IPR000504: RNA-binding region RNP-1 (RNA recognition motif) (RRM)	164	6e-41	gi|15237311|ref|NP_197130.1|	RNA recognition motif (RRM)-containing protein [Arabidopsis thaliana] pir||T51496 hypothetical protein T21H19_180 - Arabidopsis thaliana emb|CAC01867.1| putative protein [Arabidopsis thaliana]	164	2e-39
cn154	5	At3g58610	ketol-acid reductoisomerase	643	0	gi|266346|sp|Q01292|ILV5_SPIOL	Ketol-acid reductoisomerase, chloroplast precursor (Acetohydroxy-acid reductoisomerase) (Alpha-keto-beta-hydroxylacil reductoisomerase) pir||S17180 ketol-acid reductoisomerase (EC 1.1.1.86) precursor - spinach emb|CAA40356.1| acetohydroxy acid reductoisomerase; ketol-acid reductoisomerase [Spinacia oleracea]	644	0
cn155	12	At1g77510	protein disulfide isomerase, putative similar to protein disulfide isomerase precursor GB:P29828 GI:4704766 [Medicago sativa]; Pfam HMM hit: PF00085 Thioredoxins	364	1e-101	gi|11133775|sp|Q43116|PDI_RICCO	Protein disulfide isomerase precursor (PDI) pir||S62626 protein disulfide-isomerase (EC 5.3.4.1) - castor bean gb|AAB05641.1| protein disulphide isomerase PDI prf||2206331A protein disulfide isomerase	503	1e-141
cn156	1	At1g78800	glycosyltransferase family 1 contains similarity to glycosyltransferase GI:871530 from [Saccharomyces cerevisiae], Alg2 mannosyltransferase [gi:3868942] from Rhizomucor pusillus; contains Pfam profile: PF00534 Glycosyl transferases group 1	347	3e-96	gi|22330726|ref|NP_178001.2|	glycosyltransferase family 1 [Arabidopsis thaliana]	347	8e-95
cn157	1	At1g78800	glycosyltransferase family 1 contains similarity to glycosyltransferase GI:871530 from [Saccharomyces cerevisiae], Alg2 mannosyltransferase [gi:3868942] from Rhizomucor pusillus; contains Pfam profile: PF00534 Glycosyl transferases group 1	183	3e-77	gi|25406569|pir||B96817	hypothetical protein F9K20.16 [imported] - Arabidopsis thaliana gb|AAC83030.1| Similar to gene pi010 glycosyltransferase gi|2257490 from S. pombe clone 1750 gb|AB004534. ESTs gb|T46079 and gb|AA394466 come from this gene. [Arabidopsis thaliana]	183	9e-76
cn158	12	At1g43170	60S ribosomal protein L3 (RPL3A) identical to ribosomal protein GI:166858 from [Arabidopsis thaliana]	525	1e-149	gi|6688812|emb|CAB65281.1|	L3 Ribosomal protein [Medicago sativa subsp. x varia]	535	1e-151
cn159	1	No hits found	-	-	-	gi|132567|sp|P02879|RICI_RICCO	Ricin precursor [Contains: Ricin A chain (rRNA N-glycosidase) ; Ricin B chain] pir||RLCSD ricin D precursor - castor bean emb|CAA26939.1| ricin precursor [Ricinus communis] emb|CAA37095.1| pre-propolypeptide (AA -35 to 541) [Ricinus communis]	437	1e-122
cn16	30	At3g01570	oleosin similar to oleosin GB:AAB58402 [Sesamum indicum]	125	3e-29	gi|21311553|gb|AAM46777.1|AF466102_1	16.9 kDa oleosin [Theobroma cacao]	144	2e-33
cn160	1	At3g05160	sugar transporter, putative similar to sugar-porter family proteins 1 and 2 [Arabidopsis thaliana] GI:14585699, GI:14585701; contains Pfam profile PF00083: major facilitator superfamily protein	33	0.079	gi|132567|sp|P02879|RICI_RICCO	Ricin precursor [Contains: Ricin A chain (rRNA N-glycosidase) ; Ricin B chain] pir||RLCSD ricin D precursor - castor bean emb|CAA26939.1| ricin precursor [Ricinus communis] emb|CAA37095.1| pre-propolypeptide (AA -35 to 541) [Ricinus communis]	215	6e-70
cn161	56	At5g59680	leucine rich repeat protein kinase, putative similar to light repressible receptor protein kinase [Arabidopsis thaliana] gi|1321686|emb|CAA66376; contains leucine rich repeat (LRR) domains, Pfam:PF00560; contains protein kinase domain, Pfam:PF00069	31	0.96	gi|132567|sp|P02879|RICI_RICCO	Ricin precursor [Contains: Ricin A chain (rRNA N-glycosidase) ; Ricin B chain] pir||RLCSD ricin D precursor - castor bean emb|CAA26939.1| ricin precursor [Ricinus communis] emb|CAA37095.1| pre-propolypeptide (AA -35 to 541) [Ricinus communis]	741	0
cn162	73	No hits found	-	-	-	gi|113504|sp|P06750|AGGL_RICCO	Agglutinin precursor (RCA) [Contains: Agglutinin A chain (rRNA N-glycosidase) ; Agglutinin B chain] pir||RLCSAG agglutinin precursor - castor bean gb|AAA33869.1| prepro-agglutinin	556	1e-157
cn163	5	No hits found	-	-	-	No hits found	-	-	-
cn164	3	At2g39990	26S proteasome regulatory subunit	382	1e-106	gi|15225611|ref|NP_181528.1|	26S proteasome regulatory subunit [Arabidopsis thaliana] sp|O04202|IF35_ARATH Eukaryotic translation initiation factor 3 subunit 5 (eIF-3 epsilon) (eIF3 p32 subunit) (eIF3f) pir||H84823 26S proteasome regulatory subunit [imported] - Arabidopsis thaliana gb|AAB95284.1| 26S proteasome regulatory subunit [Arabidopsis thaliana] gb|AAD03463.1| translation initiation factor eIF2 p47 subunit homolog [Ar…	382	1e-105
cn165	2	At1g01580	ferric-chelate reductase, putative similar to ferric-chelate reductase (FRO1) [Pisum sativum] GI:15341529; contains Pfam profile: PF01794 ferric reductase like transmembrane component	290	8e-84	gi|15341529|gb|AAK95654.1|AF405422_1	ferric-chelate reductase [Pisum sativum]	294	9e-84
cn166	2	At5g01650	Macrophage migration inhibitory factor (MIF) family contains pfam profile: PF001187 Macrophage migration inhibitory factor	196	8e-51	gi|15241023|ref|NP_195785.1|	Macrophage migration inhibitory factor (MIF) family [Arabidopsis thaliana] pir||T48186 light-inducible protein ATLS1 - Arabidopsis thaliana emb|CAB82281.1| light-inducible protein ATLS1 [Arabidopsis thaliana] gb|AAL32937.1| light-inducible protein ATLS1 [Arabidopsis thaliana] gb|AAM10137.1| light-inducible protein ATLS1 [Arabidopsis thaliana]	196	2e-49
cn167	25	At5g39850	40S ribosomal protein S9 (RPS9C) 40S ribosomal protein S9 - Chlamydomonas sp.,EMBL:AU066528	352	1e-97	gi|15242498|ref|NP_198801.1|	40S ribosomal protein S9 (RPS9C) [Arabidopsis thaliana] dbj|BAB10209.1| 40S ribosomal protein S9 [Arabidopsis thaliana] gb|AAM65655.1| 40S ribosomal protein S9-like [Arabidopsis thaliana]	352	3e-96
cn168	2	At3g19820	cell elongation protein (DWARF1) (DIMINUTO) (DIM) identical to GB:S71189 [SP|Q39085] from [Arabidopsis thaliana]; contains Pfam FAD binding domain PF01565	191	3e-49	gi|13194621|gb|AAK15493.1|AF325121_1	brassinosteroid biosynthetic protein LKB [Pisum sativum]	222	2e-57
cn169	5	At2g31810	acetolactate synthase, small subunit (ALS), putative similar to gi:5931761 from Nicotiana plumbaginifolia	288	2e-78	gi|30685071|ref|NP_850172.1|	acetolactate synthase, small subunit (ALS), putative [Arabidopsis thaliana] gb|AAL24267.1| At2g31810/F20M17.15 [Arabidopsis thaliana] gb|AAM65359.1| At2g31810/F20M17.15 [Arabidopsis thaliana]	288	6e-77
cn17	1	No hits found	-	-	-	No hits found	-	-	-
cn170	8	At3g09500	60S ribosomal protein L35 (RPL35A) similar to 60S ribosomal protein L35 GB:AAC27830	210	7e-55	gi|6984224|gb|AAF34800.1|AF227980_1	60S ribosomal protein L35 [Euphorbia esula]	226	2e-58
cn171	2	At5g59800	hypothetical protein	31	0.65	No hits found	-	-	-
cn172	1	At1g13750	calcineurin-like phosphoesterase family contains Pfam profile: PF00149 calcineurin-like phosphoesterase	176	2e-44	gi|18075958|emb|CAD12836.1|	diphosphonucleotide phosphatase 1 [Lupinus luteus]	188	9e-47
cn173	5	At1g13750	calcineurin-like phosphoesterase family contains Pfam profile: PF00149 calcineurin-like phosphoesterase	356	1e-98	gi|18075958|emb|CAD12836.1|	diphosphonucleotide phosphatase 1 [Lupinus luteus]	376	1e-103
cn174	2	At1g45207	conserved hypothetical protein contains similarity to hypothetical proteins from (Arabidopsis thaliana)	142	2e-34	gi|30693941|ref|NP_849773.1|	conserved hypothetical protein [Arabidopsis thaliana]	142	6e-33
cn175	1	At1g01100	60S acidic ribosomal protein P1 (RPP1A) similar to 60S ACIDIC RIBOSOMAL PROTEIN P1 GB:O23095 from [Arabidopsis thaliana]	104	2e-23	gi|7440759|pir||T02039	acidic ribosomal protein P1a - maize gb|AAB71079.1| acidic ribosomal protein P1a [Zea mays]	112	3e-24
cn176	8	At4g00810	60S acidic ribosomal protein P1 (RPP1B) similar to acidic ribosomal protein p1	103	6e-23	gi|7440759|pir||T02039	acidic ribosomal protein P1a - maize gb|AAB71079.1| acidic ribosomal protein P1a [Zea mays]	109	4e-23
cn177	9	At3g09440	heat shock protein hsc70-3 (hsc70.3) identical to (At-hsc70-3) (cytosolic Hsp70) GB:CAA76606 [Arabidopsis thaliana]	419	1e-125	gi|1076746|pir||S53126	dnaK-type molecular chaperone hsp70 - rice (fragment)	435	1e-129
cn178	2	At3g02290	C3HC4-type zinc finger protein family contains zinc finger motif, C3HC4 type (RING finger)	128	2e-30	gi|18396135|ref|NP_566169.1|	zinc finger (C3HC4-type RING finger) protein family [Arabidopsis thaliana] gb|AAM62773.1| unknown [Arabidopsis thaliana]	128	6e-29
cn179	2	At1g64650	expressed protein	282	9e-77	gi|6633826|gb|AAF19685.1|AC009519_19	F1N19.22 [Arabidopsis thaliana]	282	2e-75
cn18	48	At3g09390	metallothionein-related protein similar to metallothionein GB:JQ2128 [Glycine max]	39	3e-05	gi|266579|sp|P30564|MT2_RICCO	Metallothionein-like protein type 2 pir||T10087 metallothionein - castor bean gb|AAC37473.1| metallothionein	68	3e-12
cn180	2	At1g22520	expressed protein	122	2e-28	gi|18395129|ref|NP_564173.1|	expressed protein [Arabidopsis thaliana] gb|AAM65303.1| unknown [Arabidopsis thaliana]	122	4e-27
cn181	5	At5g65670	auxin-responsive protein IAA9 (Indoleacetic acid-induced protein 9) identical to SP|Q38827 Auxin-responsive protein IAA9 (Indoleacetic acid-induced protein 9) {Arabidopsis thaliana}	183	1e-46	gi|20269051|emb|CAC84706.1|	aux/IAA protein [Populus tremula x Populus tremuloides]	315	6e-85
cn182	3	At1g33140	60S ribosomal protein L9 (RPL90A/C) similar to RIBOSOMAL PROTEIN L9 GB:P49209 from [Arabidopsis thaliana]	324	4e-89	gi|6174959|sp|P49210|RL9_ORYSA	60S RIBOSOMAL PROTEIN L9 pir||T03761 probable ribosomal protein L9 - rice dbj|BAA19798.1| YK426 [Oryza sativa]	327	2e-88
cn183	1	At1g50710	expressed protein	297	6e-81	gi|25373260|pir||H96543	unknown protein [imported] - Arabidopsis thaliana gb|AAG51195.1|AC079279_16 unknown protein [Arabidopsis thaliana]	297	1e-79
cn184	1	At1g50710	expressed protein	139	1e-33	gi|25373260|pir||H96543	unknown protein [imported] - Arabidopsis thaliana gb|AAG51195.1|AC079279_16 unknown protein [Arabidopsis thaliana]	139	3e-32
cn185	6	At5g46250	RNA recognition motif (RRM) - containing protein contains similarity to RNA-binding protein; contains InterPro entry IPR000504: RNA-binding region RNP-1 (RNA recognition motif) (RRM)	268	2e-72	gi|30694926|ref|NP_568660.2|	RNA recognition motif (RRM)-containing protein [Arabidopsis thaliana]	268	6e-71
cn186	5	At3g52580	40S ribosomal protein S14 (RPS14C) ribosomal protein S14 -Zea mays,PIR2:A30097	224	5e-59	gi|15231260|ref|NP_190826.1|	40S ribosomal protein S14 (RPS14C) [Arabidopsis thaliana] sp|P42036|R143_ARATH 40S ribosomal protein S14-3 pir||T08441 ribosomal protein S14, cytosolic - Arabidopsis thaliana emb|CAB43407.1| putative ribosomal protein S14 [Arabidopsis thaliana] gb|AAL14387.1| AT3g52580/F22O6_40 [Arabidopsis thaliana] gb|AAM67155.1| putative ribosomal protein S14 [Arabidopsis thaliana] gb|AAM70542.1| AT3g52580/F22…	224	1e-57
cn187	2	At1g12230	expressed protein contains similarity to transaldolase GB:P30148 from [Escherichia coli]	281	2e-86	gi|15418698|gb|AAG34725.1|	transaldolase ToTAL2 [Lycopersicon esculentum]	266	2e-86
cn188	6	At3g49010	60S ribosomal protein L13 (RPL13B)/breast basic conserved protein 1-related (BBC1)	321	4e-88	gi|15229064|ref|NP_190470.1|	60S ribosomal protein L13 (RPL13B)/breast basic conserved protein 1-related (BBC1) [Arabidopsis thaliana] ref|NP_850672.1| 60S ribosomal protein L13 (RPL13B)/breast basic conserved protein 1-related (BBC1) [Arabidopsis thaliana] sp|P41127|RL13_ARATH 60S ribosomal protein L13 (BBC1 protein homolog) pir||S37271 ribosomal protein L13 - Arabidopsis thaliana emb|CAA53005.1| BBC1 protein [Arabidopsis t…	321	1e-86
cn189	2	At5g59850	40S ribosomal protein S15A (RPS15aF) cytoplasmic ribosomal protein S15a, Arabidopsis thaliana, EMBL:ATAF1412	179	4e-55	gi|15223001|ref|NP_172256.1|	40S ribosomal protein S15A (RPS15aA) [Arabidopsis thaliana] ref|NP_200793.1| 40S ribosomal protein S15A (RPS15aF) [Arabidopsis thaliana] sp|P42798|RS1A_ARATH 40S ribosomal protein S15A pir||B86213 hypothetical protein [imported] - Arabidopsis thaliana gb|	179	1e-53
cn19	57	At5g44120	12S seed storage protein (CRA1) nearly identical to SP|P15455 [Plant Mol Biol 11:805-820 (1988)]; contains Pfam profile PF00190 Cupin and Prosite 11-S plant seed storage proteins signature PS00305	390	1e-108	gi|8118510|gb|AAF73007.1|AF262998_1	legumin-like protein [Ricinus communis]	864	0
cn190	3	At3g17590	SNF5 homolog BSH (bsh) annotation temporarily based on supporting cDNA gi|1843627|gb|U88061.1|ATU88061	372	1e-103	gi|1843628|gb|AAB47766.1|	SNF5 homolog BSH [Arabidopsis thaliana]	373	1e-102
cn191	4	At5g27700	ribosomal protein S21 - like ribosomal protein S21, Zea mays, PIR:T03945	129	8e-31	gi|15241026|ref|NP_198122.1|	ribosomal protein S21 - like [Arabidopsis thaliana]	129	2e-29
cn192	10	At1g04820	tubulin alpha-2/alpha-4 chain (TUA4) nearly identical to SP:P29510 Tubulin alpha-2/alpha-4 chain from [Arabidopsis thaliana]	510	1e-145	gi|29423813|gb|AAO73546.1|	alpha-tubulin [Ceratopteris richardii]	513	1e-144
cn193	3	At3g49910	60S ribosomal protein L26 (RPL26A) 60S RIBOSOMAL PROTEIN L26, Brassica rapa, EMBL:BRD495	202	1e-52	gi|15229631|ref|NP_190560.1|	60S ribosomal protein L26 (RPL26A) [Arabidopsis thaliana] sp|P51414|R26A_ARATH 60S ribosomal protein L26A pir||T46057 60S RIBOSOMAL PROTEIN-like - Arabidopsis thaliana emb|CAB66929.1| 60S RIBOSOMAL PROTEIN-like [Arabidopsis thaliana] gb|AAK43973.1|AF370158_1 putative 60S ribosomal protein [Arabidopsis thaliana] gb|AAL15207.1| putative 60S ribosomal protein [Arabidopsis thaliana] gb|AAN31827.1| pu…	202	3e-51
cn194	2	At1g08130	ligase I -related similar to ligase I GI:1161303 from (Xenopus laevis)	54	5e-08	gi|8778834|gb|AAF79833.1|AC026875_13	T6D22.23 [Arabidopsis thaliana]	54	1e-06
cn195	2	At4g05320	polyubiquitin UBQ10/SEN3 senescence-associated protein; identical to GI:870791	218	1e-113	gi|2760349|gb|AAB95252.1|	ubiquitin [Arabidopsis thaliana]	218	1e-112
cn196	16	At3g02470	S-adenosylmethionine decarboxylase identical to GB:Q96286 from [Arabidopsis thaliana]	158	3e-39	gi|21239731|gb|AAM44307.1|AF512545_1	S-adenosylmethionine decarboxylase [x Citrofortunella mitis]	182	5e-45
cn197	8	At5g58420	40S ribosomal protein S4 (RPS4D) ribosomal protein S4, Arabidopsis thaliana, PIR:T48480	455	1e-128	gi|22138108|gb|AAM93434.1|	40S ribosomal S4 protein [Glycine max]	468	1e-131
cn198	8	At4g21960	peroxidase, putative identical to peroxidase [Arabidopsis thaliana] gi|1402904|emb|CAA66957	426	1e-120	gi|7433087|pir||T10790	peroxidase (EC 1.11.1.7) - upland cotton gb|AAA99868.1| peroxidase	446	1e-124
cn199	4	At1g13440	glyceraldehyde-3-phosphate dehydrogenase -related similar to glyceraldehyde-3-phosphate dehydrogenase GI:21143 from (Sinapis alba)	449	1e-126	gi|4539543|emb|CAB39974.1|	glyceraldehyde-3-phosphate dehydrogenase [Nicotiana tabacum]	456	1e-127
cn2	7	At1g72830	CCAAT-binding factor B subunit homolog -related similar to CCAAT-binding factor B subunit homolog GI:1173615 from (Brassica napus)	144	9e-35	gi|15982864|gb|AAL09779.1|	At1g72830/F3N23_3 [Arabidopsis thaliana]	144	3e-33
cn20	58	At5g44120	12S seed storage protein (CRA1) nearly identical to SP|P15455 [Plant Mol Biol 11:805-820 (1988)]; contains Pfam profile PF00190 Cupin and Prosite 11-S plant seed storage proteins signature PS00305	196	1e-50	gi|8118510|gb|AAF73007.1|AF262998_1	legumin-like protein [Ricinus communis]	497	1e-140
cn200	20	At1g13440	glyceraldehyde-3-phosphate dehydrogenase -related similar to glyceraldehyde-3-phosphate dehydrogenase GI:21143 from (Sinapis alba)	486	1e-138	gi|4539543|emb|CAB39974.1|	glyceraldehyde-3-phosphate dehydrogenase [Nicotiana tabacum]	493	1e-138
cn201	15	At2g32060	40S ribosomal protein S12 (RPS12C)	197	4e-51	gi|23617253|dbj|BAC20920.1|	putative 40S ribosomal protein S12 [Oryza sativa (japonica cultivar-group)]	217	1e-55
cn202	10	At5g12380	annexin-related protein genmodel supported by ESTs AV542769 and Av542175 in condradiction to N-terminal homology data from EMBL:AF188832, PIR:S56674, EMBL:MTANNEXIN~strong similarity to annexin, Fragaria x ananassa, EMBL:AF188832~Contains Annexins repeated domain signature AA198	324	3e-89	gi|21264397|sp|P51074|ANX4_FRAAN	Annexin-like protein RJ4 gb|AAF01250.1| annexin [Fragaria x ananassa]	402	1e-111
cn203	12	At3g55440	triosephosphate isomerase, cytosolic, putative strong similarity to triosephosphate isomerase, cytosolic from Petunia hybrida [SP|P48495], from Coptis japonica [SP|P21820]	435	1e-122	gi|136057|sp|P21820|TPIS_COPJA	Triosephosphate isomerase, cytosolic (TIM) pir||A32187 triose-phosphate isomerase (EC 5.3.1.1) - Coptis japonica gb|AAB62730.1| triosephosphate isomerase [Coptis japonica]	442	1e-123
cn204	3	At1g64230	ubiquitin-conjugating enzyme identical or nearly so to Ubiquitin-conjugating enzymes SP|P35132, SP|P35131, SP|P35133 from {Arabidopsis thaliana}; contains Pfam profile PF00179: Ubiquitin-conjugating enzyme	309	1e-84	gi|18408001|ref|NP_564828.1|	ubiquitin-conjugating enzyme [Arabidopsis thaliana] gb|AAK60309.1|AF385718_1 At1g64230/F22C12_17 [Arabidopsis thaliana] gb|AAM11574.1|AF480945_1 ubiquitin conjugating enzyme UBC9A [Arabidopsis thaliana] gb|AAM91500.1| At1g64230/F22C12_17 [Arabidopsis thaliana]	309	4e-83
cn205	4	At5g23960	terpene synthase/cyclase family non-consensus TA donor splice site at exon 4	167	9e-42	gi|9864189|gb|AAG01339.1|	terpene synthase [Citrus junos]	256	3e-67
cn206	4	At5g66140	20S proteasome alpha subunit D2 (PAD2) (gb|AAC32059.1)	394	1e-110	gi|12229936|sp|Q9SXU1|PSA7_CICAR	Proteasome subunit alpha type 7 (20S proteasome alpha subunit D) (20S proteasome subunit alpha-4) dbj|BAA76428.1| multicatalytic endopeptidase complex [Cicer arietinum]	407	1e-112
cn207	4	At4g01100	mitochondrial carrier protein family contains Pfam profile: PF00153 mitochondrial carrier protein	358	3e-99	gi|15234063|ref|NP_192019.1|	mitochondrial carrier protein family [Arabidopsis thaliana] pir||T01729 mitochondrial solute carrier protein homolog - Arabidopsis thaliana gb|AAB61037.1| similar to mitochondrial carrier family [Arabidopsis thaliana] emb|CAB80919.1| putative carrier protein [Arabidopsis thaliana] gb|AAK25878.1|AF360168_1 putative carrier protein [Arabidopsis thaliana] gb|AAL06538.1|AF412085_1 AT4g01100/F2N1_16 […	358	8e-98
cn208	2	At4g10970	expressed protein	114	8e-26	gi|7486701|pir||T01880	hypothetical protein F8M12.11 - Arabidopsis thaliana gb|AAC33946.1| F8M12.11 gene product [Arabidopsis thaliana]	99	1e-25
cn209	25	At3g18280	protease inhibitor/seed storage/lipid transfer protein (LTP) family similar to TED4 [Zinnia elegans] GI:493721; contains Pfam protease inhibitor/seed storage/LTP family domain PF00234	102	2e-22	gi|3183088|sp|Q43681|NLTP_VIGUN	Probable nonspecific lipid-transfer protein AKCS9 precursor (LTP) pir||S47084 lipid transfer like protein - cowpea emb|CAA56113.1| lipid transfer like protein [Vigna unguiculata]	114	2e-24
cn21	12	No hits found	MATVEVVSAQ T A L P A E E K I E E P K A P E T V K E E A A V T V E A P T A E Q V V A D E K P K E E E T T E E P E A Q K N D E T P T E A V E T T E V V E D Q T K E V V V T E E P A A V E K T E E E T P K E T P E E P A V V E E T K E E S P K E E P E V A K E T T E S A D A P A A E P E A E P A V E A P K D E V K E E V E E K K E E A E V A A E K T E Stop	-	-	gi|22973091|ref|ZP_00019935.1| hypothetical protein [Chloro... 30 5.8	-	-	-
cn210	7	At1g18100	terminal Flower 1 (TFL1) -related similar to terminal Flower 1 (TFL1) GI:2208929 from [Arabidopsis thaliana]	213	7e-56	gi|28200388|gb|AAO31791.1|	SP2G [Lycopersicon esculentum]	234	9e-61
cn211	5	At1g12000	pyrophosphate-fructose-6-phosphate 1-phosphotransferase -related similar to pyrophosphate-dependent phosphofuctokinase beta subunit gb|Z32850 from Ricinus communis. ESTs gb|N65773, gb|N64925 and gb|F15232 come from this gene	340	1e-104	gi|2499489|sp|Q41141|PFPB_RICCO	Pyrophosphate--fructose 6-phosphate 1-phosphotransferase beta subunit (PFP) (6-phosphofructokinase, pyrophosphate-dependent) (Pyrophosphate-dependent 6-phosphofructose-1-kinase) (PPI-PFK) pir||T10107 diphosphate-fructose-6-phosphate 1-phosphotransferase (EC 2.7.1.90) beta chain - castor bean emb|CAA83683.1| pyrophosphate-dependent phosphofructokinase beta subunit [Ricinus communis]	425	1e-128
cn212	2	At3g02090	mitochondrial processing peptidase -related similar to mitochondrial processing peptidase GB:CAA56521 [Solanum tuberosum]	268	8e-80	gi|12802327|gb|AAK07827.1|AF297643_1	mitochondrial processing peptidase beta subunit [Cucumis melo]	302	3e-89
cn213	2	At2g05790	glycosyl hydrolase family 17 similar to elicitor inducible chitinase Nt-SubE76 GI:11071974 from [Nicotiana tabacum]	218	1e-57	gi|30678225|ref|NP_178637.2|	glycosyl hydrolase family 17 [Arabidopsis thaliana]	218	3e-56
cn214	9	At1g48130	peroxiredoxin identical to SP:O04005 from [Arabidopsis thaliana]	323	6e-89	gi|6466096|gb|AAF12782.1|AF191099_1	1-Cys peroxiredoxin [Fagopyrum esculentum]	362	3e-99
cn215	6	At5g63530	copper chaperone (CCH)-related low similarity to copper homeostasis factor [GI:3168840]; nearly identical to farnesylated protein ATFP3 [GI:4097547]; contains Pfam profile PF00403: Heavy-metal-associated domain	145	3e-53	gi|4097547|gb|AAD09507.1|	ATFP3 [Arabidopsis thaliana]	145	7e-52
cn216	1	At5g63530	copper chaperone (CCH)-related low similarity to copper homeostasis factor [GI:3168840]; nearly identical to farnesylated protein ATFP3 [GI:4097547]; contains Pfam profile PF00403: Heavy-metal-associated domain	76	5e-15	gi|4097547|gb|AAD09507.1|	ATFP3 [Arabidopsis thaliana]	76	7e-14
cn217	2	At1g76380	DNA-binding protein family contains bromodomain, INTERPRO:IPR001487	123	1e-28	gi|30699162|ref|NP_177764.2|	DNA-binding protein family [Arabidopsis thaliana] dbj|BAC41941.1| unknown protein [Arabidopsis thaliana]	123	4e-27
cn218	2	At5g16150	hexose transporter, putative strong similarity to hexose transporter [Arabidopsis thaliana] GI:8347250; contains Pfam profile PF00083: major facilitator superfamily protein	63	6e-11	gi|8347244|gb|AAF74566.1|AF215852_1	hexose transporter [Nicotiana tabacum]	67	2e-10
cn219	2	At5g45020	expressed protein strong similarity to unknown protein (pir||T04769)	311	2e-85	gi|24030218|gb|AAN41287.1|	unknown protein [Arabidopsis thaliana]	333	1e-90
cn22	84	At4g27140	2S seed storage protein 1 (2S albumin storage protein) (NWMU1 - 2S albumin 1) identical to SP|P15457	57	1e-08	gi|112762|sp|P01089|2SS_RICCO	2S albumin precursor (Allergen Ric c 1) pir||RZCS 2S seed storage protein precursor - castor bean emb|CAA38097.1| 2S albumin precursor [Ricinus communis]	117	2e-25
cn220	3	At1g71840	transducin / WD-40 repeat protein family contains Pfam profile:PF00560 Leucine Rich Repeat (4 copies); Pfam profile:PF00069 Eukaryotic protein kinase domain; Pfam profile:PF00400 WD domain, G-beta repeat (7 copies)	200	5e-52	gi|25406125|pir||A96741	hypothetical protein F14O23.22 [imported] - Arabidopsis thaliana gb|AAF43237.1|AC012654_21 Contains similarity to the vegetative incompatibility protein HET-E-1 from Podospora ansering gi|3023956; It contains 5 WD40 domains PF|00400. [Arabidopsis thaliana]	200	1e-50
cn221	2	At2g03780	expressed protein	303	1e-82	gi|25371209|pir||C84452	hypothetical protein At2g03780 [imported] - Arabidopsis thaliana gb|AAD20080.1| unknown protein [Arabidopsis thaliana]	303	3e-81
cn222	1	At5g12120	expressed protein strong similarity to unknown protein (pir||T02643)	114	4e-26	gi|15239879|ref|NP_196773.1|	expressed protein [Arabidopsis thaliana] dbj|BAB10030.1| gene_id:MXC9.8~pir||T02643~strong similarity to unknown protein [Arabidopsis thaliana] gb|AAL10485.1| AT5g12120/MXC9_8 [Arabidopsis thaliana] gb|AAM12976.1| unknown protein [Arabidopsis thaliana] gb|AAP78934.1| At5g12120 [Arabidopsis thaliana]	114	1e-24
cn223	1	At1g78900	ATPase 70 kDa subunit -related similar to ATPase 70 kDa subunit GI:558478 from [Brassica napus]	331	2e-91	gi|3169287|gb|AAC17840.1|	vacuolar H+-ATPase catalytic subunit [Gossypium hirsutum]	357	1e-97
cn224	9	At3g22640	globulin (seed storage protein) family contains similarity to vicilin-like protein precursor [Juglans regia] GI:6580762, vicilin precursor [Theobroma cacao] PIR|S22477, vicilin precursor [Macadamia integrifolia] GI:5852872	69	2e-12	gi|13183177|gb|AAK15089.1|AF240006_1	7S globulin [Sesamum indicum]	103	2e-21
cn225	3	At3g59540	60S ribosomal protein L38 (RPL38B) 60S RIBOSOMAL PROTEIN L38 - Lycopersicon esculentum, EMBL:X69979	109	1e-24	gi|15224284|ref|NP_181874.1|	60S ribosomal protein L38 (RPL38A) [Arabidopsis thaliana] ref|NP_191513.1| 60S ribosomal protein L38 (RPL38B) [Arabidopsis thaliana] sp|O22860|RL38_ARATH 60S ribosomal protein L38 pir||T49295 60S RIBOSOMAL PROTEIN L38-like protein - Arabidopsis thaliana pir||D84866 60S ribosomal protein L38 [imported] - Arabidopsis thaliana gb|AAB64338.1| 60S ribosomal protein L38 [Arabidopsis thaliana] emb|CAB75…	109	4e-23
cn226	6	At2g39020	GCN5-related N-acetyltransferase (GNAT) family similar to SP|Q9SMB8 Tyramine N-feruloyltransferase 4/11 (EC 2.3.1.110) (Hydroxycinnamoyl- CoA: tyramine N-hydroxycinnamoyltransferase) {Nicotiana tabacum}; contains Pfam profile PF00583: acetyltransferase, GNAT family	229	2e-60	gi|15225009|ref|NP_181435.1|	GCN5-related N-acetyltransferase (GNAT) family [Arabidopsis thaliana] pir||B84812 hypothetical protein At2g39020 [imported] - Arabidopsis thaliana gb|AAC79612.1| unknown protein [Arabidopsis thaliana] gb|AAO44047.1| At2g39020 [Arabidopsis thaliana]	229	5e-59
cn227	5	At5g02960	40S ribosomal protein S23 (RPS23B) ribosomal protein S23, Fragaria x ananassa, PIR:S56673	270	6e-73	gi|1173187|sp|P46297|RS23_FRAAN	40S RIBOSOMAL PROTEIN S23 (S12) pir||S56673 ribosomal protein S23.e, cytosolic (clone RJ3) - garden strawberry gb|AAA79921.1| putative 40S ribosomal protein s12	281	7e-75
cn228	2	At1g10630	ADP-ribosylation factor, putative similar to ADP-ribosylation factor GI:166586 from [Arabidopsis thaliana]	186	5e-90	gi|1703380|sp|P51823|ARF_ORYSA	ADP-ribosylation factor pir||T52341 ADP-ribosylation factor [imported] - rice dbj|BAA04607.1| ADP-ribosylation factor [Oryza sativa (japonica cultivar-group)] dbj|BAB41081.1| ADP-ribosylation factor [Triticum aestivum] emb|CAD48129.2| ADP-ribosylation factor 1-like protein [Hordeum vulgare subsp. vulgare]	185	6e-89
cn229	1	At1g09420	glucose-6-phosphate dehydrogenase -related Similar to gi|2276344, gi|2829880, gi|2352919 and others; Location of EST gb|N37552, gc exon splice site at 20574 is based on protein alignment, and is not confirmed experimentally	129	1e-30	gi|18391021|ref|NP_563844.1|	glucose-6-phosphate dehydrogenase -related [Arabidopsis thaliana] sp|Q93ZW0|GPD4_ARATH Glucose-6-phosphate 1-dehydrogenase 4, chloroplast precursor (G6PD4) (G6PDH4) gb|AAL07081.1| putative glucose-6-phosphate dehydrogenase [Arabidopsis thaliana] gb|AAM51346.1| putative glucose-6-phosphate dehydrogenase [Arabidopsis thaliana]	129	3e-29
cn23	8	At1g67430	60S ribosomal protein L17 (RPL17B) similar to ribosomal protein GI:19101 from [Hordeum vulgare]	310	5e-85	gi|15824574|gb|AAL09401.1|AF307336_1	ribosomal protein [Petunia x hybrida]	321	8e-87
cn230	1	At1g09420	glucose-6-phosphate dehydrogenase -related Similar to gi|2276344, gi|2829880, gi|2352919 and others; Location of EST gb|N37552, gc exon splice site at 20574 is based on protein alignment, and is not confirmed experimentally	110	9e-25	gi|18391021|ref|NP_563844.1|	glucose-6-phosphate dehydrogenase -related [Arabidopsis thaliana] sp|Q93ZW0|GPD4_ARATH Glucose-6-phosphate 1-dehydrogenase 4, chloroplast precursor (G6PD4) (G6PDH4) gb|AAL07081.1| putative glucose-6-phosphate dehydrogenase [Arabidopsis thaliana] gb|AAM51346.1| putative glucose-6-phosphate dehydrogenase [Arabidopsis thaliana]	110	3e-23
cn231	4	At5g58420	40S ribosomal protein S4 (RPS4D) ribosomal protein S4, Arabidopsis thaliana, PIR:T48480	440	1e-124	gi|22138108|gb|AAM93434.1|	40S ribosomal S4 protein [Glycine max]	448	1e-125
cn232	5	At5g39740	60S ribosomal protein L5 (RPL5B) ribosomal protein L5, rice	341	2e-94	gi|15242467|ref|NP_198790.1|	60S ribosomal protein L5 (RPL5B) [Arabidopsis thaliana] sp|P49227|RL5_ARATH 60S ribosomal protein L5 dbj|BAB11380.1| 60S ribosomal protein L5 [Arabidopsis thaliana] gb|AAL84975.1| AT5g39740/MKM21_30 [Arabidopsis thaliana] gb|AAM13122.1| ribosomal protein L5 - like [Arabidopsis thaliana] gb|AAP42719.1| At5g39740 [Arabidopsis thaliana]	341	7e-93
cn233	2	At1g67090	ribulose-bisphosphate carboxylase small unit -related similar to ribulose-bisphosphate carboxylase small unit GI:406726 from [Brassica napus]	182	2e-46	gi|3914600|sp|O64416|RBS_MARPA	Ribulose bisphosphate carboxylase small chain, chloroplast precursor (RuBisCO small subunit) dbj|BAA28610.1| ribulose 1,5-bisphosphate carboxylase/oxygenase small subunit [Marchantia paleacea]	191	1e-47
cn234	2	At5g05720	RNA recognition motif (RRM) - containing protein contains InterPro entry IPR000504: RNA-binding region RNP-1 (RNA recognition motif) (RRM)	100	8e-22	gi|32488842|emb|CAE03577.1|	OSJNBa0085I10.22 [Oryza sativa (japonica cultivar-group)] emb|CAE05198.1| OSJNBa0070C17.5 [Oryza sativa (japonica cultivar-group)]	153	2e-36
cn235	5	At4g17790	expressed protein	317	6e-87	gi|18414967|ref|NP_567541.1|	expressed protein [Arabidopsis thaliana] pir||B71448 hypothetical protein - Arabidopsis thaliana emb|CAB10559.1| hypothetical protein [Arabidopsis thaliana] emb|CAB78782.1| hypothetical protein [Arabidopsis thaliana]	317	2e-85
cn236	2	At5g61620	transcriptional activator - like protein D13F(MYBST1) protein, Solanum tuberosum, PIR:S51839	159	2e-39	gi|15240300|ref|NP_200970.1|	transcriptional activator - like protein [Arabidopsis thaliana] dbj|BAB09006.1| contains similarity to Myb-related transcription activator~gene_id:K11J9.15 [Arabidopsis thaliana]	159	7e-38
cn237	3	At3g43810	calmodulin almost identical to calmodulin GI:16227 from [Arabidopsis thaliana]	298	3e-81	gi|15229784|ref|NP_189967.1|	calmodulin [Arabidopsis thaliana] sp|P27162|CAL1_PETHY Calmodulin 1 sp|P59220|CAL7_ARATH Calmodulin-7 pir||MCPZDC calmodulin - carrot pir||S22971 calmodulin - trumpet lily pir||S40301 calmodulin - red bryony pir||S70768 calmodulin CAM81 - garden petunia p	298	1e-79
cn238	7	At1g31812	Acyl CoA binding protein -related contains Pfam profile: PF00887: Acyl CoA binding protein	144	3e-35	gi|3334112|sp|O04066|ACBP_RICCO	ACYL-COA-BINDING PROTEIN (ACBP) pir||T09844 acyl-CoA-binding protein - castor bean emb|CAA70200.1| acyl-CoA-binding protein [Ricinus communis]	178	4e-44
cn239	2	At5g13420	transaldolase - like protein transaldolase, Solanum tuberosum, EMBL:U95923	237	2e-88	gi|10441272|gb|AAG16981.1|AF184164_1	transaldolase [Lycopersicon esculentum]	236	4e-90
cn24	1	At5g22100	Probable RNA 3'-terminal phosphate cyclase-related protein. temporary automated functional assignment	161	5e-40	gi|22326964|ref|NP_680196.1|	Probable RNA 3'-terminal phosphate cyclase-related protein. [Arabidopsis thaliana] sp|Q9C578|RCL1_ARATH Probable RNA 3'-terminal phosphate cyclase-like protein emb|CAC34503.1| RNA 3'-terminal phosphate cyclase-like protein [Arabidopsis thaliana] gb|AAN72070.1| putative RNA 3'-terminal phosphate cyclase [Arabidopsis thaliana]	161	1e-38
cn240	3	At4g01310	ribosomal protein L5p family	344	3e-95	gi|15234136|ref|NP_192040.1|	ribosomal protein L5p family [Arabidopsis thaliana] pir||T01713 ribosomal protein L5, organellar - Arabidopsis thaliana gb|AAB61015.1| belongs to the L5P family of ribosomal proteins [Arabidopsis thaliana] emb|CAB80940.1| putative L5 ribosomal protein [Arabidopsis thaliana] gb|AAL07043.1| putative L5 ribosomal protein [Arabidopsis thaliana] gb|AAM45056.1| putative L5 ribosomal protein [Arabidopsi…	344	9e-94
cn241	8	At3g04840	40S ribosomal protein S3A (RPS3aA) similar to 40S ribosomal protein S3A (S phase specific protein GBIS289) GB:P49396 [Brassica rapa]	404	1e-113	gi|24817254|emb|CAD56219.1|	ribosomal protein S3a [Cicer arietinum]	432	1e-120
cn242	2	At3g18820	GTP-binding protein, putative similar to Ras-related protein RAB7 GI:1370186 from [Pisum sativum], Plant Mol. Biol. 21 (6), 1195-1199 (1993)	397	1e-111	gi|400923|sp|P31022|RAB7_PEA	Ras-related protein Rab7 pir||S33531 GTP-binding protein rab - garden pea emb|CAA46600.1| RAS-related GTP-binding protein [Pisum sativum]	404	1e-111
cn243	2	At1g06380	expressed protein similar to hypothetical protein GI:6598642 from [Arabidopsis thaliana]	98	8e-44	gi|15221475|ref|NP_172126.1|	expressed protein [Arabidopsis thaliana] pir||F86199 hypothetical protein [imported] - Arabidopsis thaliana gb|AAF82166.1|AC068143_8 Contains similarity to a PBK1 protein from Homo sapiens gb|AJ007398. [Arabidopsis thaliana]	98	2e-42
cn244	3	At5g54800	glucose-6-phosphate/phosphate translocator, putative identical to glucose 6 phosphate/phosphate translocator [Arabidopsis thaliana] gi|7229675|gb|AAF42936	133	1e-31	gi|7488807|pir||T06254	glucose-6-phosphate/phosphate-translocator precursor, plastid - garden pea gb|AAC08525.1| glucose-6-phosphate/phosphate-translocator precursor [Pisum sativum]	143	3e-33
cn245	2	At4g16830	nuclear RNA binding protein identical to nuclear RNA binding protein GI:6492264 from [Arabidopsis thaliana]	73	9e-14	gi|7488863|pir||T12180	probable transcription factor - fava bean emb|CAA66481.1| transcription factor [Vicia faba]	77	2e-13
cn246	4	At1g80830	NRAMP metal ion transporter 1 (NRAMP1) identical to NRAMP1 protein [Arabidopsis thaliana] gi|7108911|gb|AAF36535; member of the natural resistance-associated macrophage protein (NRAMP) metal transporter family, PMID:11500563	311	2e-85	gi|30267434|gb|AAP21818.1|	root-specific metal transporter [Lycopersicon esculentum]	399	1e-110
cn247	1	At1g80830	NRAMP metal ion transporter 1 (NRAMP1) identical to NRAMP1 protein [Arabidopsis thaliana] gi|7108911|gb|AAF36535; member of the natural resistance-associated macrophage protein (NRAMP) metal transporter family, PMID:11500563	64	8e-12	gi|30267434|gb|AAP21818.1|	root-specific metal transporter [Lycopersicon esculentum]	83	8e-16
cn248	2	At1g33140	60S ribosomal protein L9 (RPL90A/C) similar to RIBOSOMAL PROTEIN L9 GB:P49209 from [Arabidopsis thaliana]	317	6e-87	gi|18398753|ref|NP_564417.1|	60S ribosomal protein L9 (RPL90B) [Arabidopsis thaliana] ref|NP_564418.1| 60S ribosomal protein L9 (RPL90A/C) [Arabidopsis thaliana] sp|P49209|RL9_ARATH 60S ribosomal protein L9 pir||F86455 probable 60S ribosomal protein L9 [imported] - Arabidopsis thalia	317	2e-85
cn249	2	At3g49390	RNA-binding protein, putative RNA-binding protein RBP37, Arabidopsis thaliana, PIR:T04196	354	5e-98	gi|15229132|ref|NP_190508.1|	RNA-binding protein, putative [Arabidopsis thaliana] pir||T45844 RNA-binding-like protein - Arabidopsis thaliana emb|CAB66418.1| RNA-binding-like protein [Arabidopsis thaliana] gb|AAG52182.1|AC012329_9 putative RNA-binding protein; 38450-35693 [Arabidopsis thaliana]	354	1e-96
cn25	3	At4g27140	2S seed storage protein 1 (2S albumin storage protein) (NWMU1 - 2S albumin 1) identical to SP|P15457	57	1e-08	gi|112762|sp|P01089|2SS_RICCO	2S albumin precursor (Allergen Ric c 1) pir||RZCS 2S seed storage protein precursor - castor bean emb|CAA38097.1| 2S albumin precursor [Ricinus communis]	117	2e-25
cn250	5	At1g04410	malate dehydrogenase, cytosolic, putative strong similarity to malate dehydrogenase from Mesembryanthemum crystallinum [SP|O24047], Medicago sativa [SP|O48905], Prunus persica [GI:15982948]; contains InterPro entry IPR001236: Lactate/malate dehydrogenase	496	1e-141	gi|15982948|gb|AAL11502.1|AF367442_1	NAD-dependent malate dehydrogenase [Prunus persica]	509	1e-143
cn251	1	At1g04410	malate dehydrogenase, cytosolic, putative strong similarity to malate dehydrogenase from Mesembryanthemum crystallinum [SP|O24047], Medicago sativa [SP|O48905], Prunus persica [GI:15982948]; contains InterPro entry IPR001236: Lactate/malate dehydrogenase	232	2e-61	gi|17221331|emb|CAC83004.1|	cytosolic malate dehydrogenase [Sesbania rostrata]	239	4e-62
cn252	4	At3g01570	oleosin similar to oleosin GB:AAB58402 [Sesamum indicum]	107	5e-24	gi|7442006|pir||JC5703	15.5K oleosin - oriental sesame gb|AAB58402.1| 15.5 kDa oleosin [Sesamum indicum]	124	1e-27
cn253	2	At3g57150	pseudouridine synthase (NAP57) -related annotation temporarily based on supporting cDNA gi|8901185|gb|AF234984.2|AF234984	412	1e-115	gi|15230232|ref|NP_191274.1|	pseudouridine synthase (NAP57) -related [Arabidopsis thaliana] pir||T47775 hypothetical protein F24I3.230 - Arabidopsis thaliana emb|CAB72185.1| putative protein [Arabidopsis thaliana] gb|AAF43210.2|AF234984_1 putative pseudouridine synthase [Arabidopsis thaliana] gb|AAO41863.1| unknown protein [Arabidopsis thaliana]	412	1e-114
cn254	4	At3g25520	60S ribosomal protein L5 (RPL5A) similar to 60S ribosomal protein L5 GB:P49625 from [Oryza sativa]	448	1e-126	gi|18404552|ref|NP_566767.1|	60S ribosomal protein L5 (RPL5A) [Arabidopsis thaliana] gb|AAL06822.1| AT5g39740/MKM21_30 [Arabidopsis thaliana] gb|AAL38279.1| 60S ribosomal protein L5 [Arabidopsis thaliana] gb|AAM10263.1| 60S ribosomal protein L5 [Arabidopsis thaliana] gb|AAM96985.1| putative ribosomal protein [Arabidopsis thaliana] gb|AAN15730.1| putative ribosomal protein [Arabidopsis thaliana] gb|AAO00787.1| ribosomal prote…	448	1e-125
cn255	2	At5g04060	dehydration-induced protein-related similar to early-responsive to dehydration stress ERD3 protein [Arabidopsis thaliana] GI:15320410; contains Pfam profile PF03141: Putative methyltransferase	348	2e-96	gi|15237607|ref|NP_196026.1|	dehydration-induced protein-related [Arabidopsis thaliana] pir||T48433 hypothetical protein F8F6.270 - Arabidopsis thaliana emb|CAB85526.1| putative protein [Arabidopsis thaliana] gb|AAL57703.1| AT5g04060/F8F6_270 [Arabidopsis thaliana]	348	7e-95
cn256	3	At5g17800	myb family transcription factor (MYB56) identical to putative transcription factor (MYB56) GI:3941473 from [Arabidopsis thaliana]	59	3e-09	gi|6539552|dbj|BAA88169.1|	unnamed protein product [Oryza sativa (japonica cultivar-group)] dbj|BAA88205.1| unnamed protein product [Oryza sativa (japonica cultivar-group)]	61	2e-08
cn257	3	At5g25110	CBL-interacting protein kinase 25 identical to CBL-interacting protein kinase 25 [Arabidopsis thaliana] gi|17646697|gb|AAL41008	365	1e-101	gi|15215664|gb|AAK91377.1|	AT5g25110/T11H3_120 [Arabidopsis thaliana] gb|AAN72221.1| At5g25110/T11H3_120 [Arabidopsis thaliana]	365	1e-100
cn258	6	At4g30920	leucyl aminopeptidase - like protein leucyl aminopeptidase, Arabidopsis thaliana,PIR2:S22399	338	2e-93	gi|15235763|ref|NP_194821.1|	leucyl aminopeptidase - like protein [Arabidopsis thaliana]	338	6e-92
cn259	2	At2g33450	50S ribosomal protein L28, chloroplast precursor (CL28)	188	2e-48	gi|25295484|pir||F84745	probable chloroplast 50S ribosomal protein L28 [imported] - Arabidopsis thaliana	188	6e-47
cn26	5	At4g27140	2S seed storage protein 1 (2S albumin storage protein) (NWMU1 - 2S albumin 1) identical to SP|P15457	57	1e-08	gi|112762|sp|P01089|2SS_RICCO	2S albumin precursor (Allergen Ric c 1) pir||RZCS 2S seed storage protein precursor - castor bean emb|CAA38097.1| 2S albumin precursor [Ricinus communis]	117	1e-25
cn260	2	At1g59750	auxin response transcription factor (ARF1) identical to auxin response factor 1 GI:2245378 from [Arabidopsis thaliana]	362	1e-100	gi|15218904|ref|NP_176184.1|	auxin response transcription factor (ARF1) [Arabidopsis thaliana] pir||D96621 auxin response factor 1 [imported] - Arabidopsis thaliana gb|AAC49751.1| auxin response factor 1 [Arabidopsis thaliana] gb|AAD39318.1|AC007258_7 auxin response factor 1 [Arabidopsis thaliana] gb|AAO22577.1| auxin response factor 1 [Arabidopsis thaliana]	362	3e-99
cn261	1	At1g47640	expressed protein contains similarity to seven transmembrane domain protein GI:3550427 from [Homo sapiens]	398	1e-111	gi|18401831|ref|NP_564509.1|	expressed protein [Arabidopsis thaliana] pir||D96517 hypothetical protein F16N3.6 [imported] - Arabidopsis thaliana gb|AAD46021.1|AC007519_6 EST gb|AA605495 comes from this gene. [Arabidopsis thaliana] gb|AAK96626.1| At1g47640/F16N3_6 [Arabidopsis thaliana] gb|AAO42767.1| At1g47640/F16N3_6 [Arabidopsis thaliana]	398	1e-110
cn262	1	At1g47640	expressed protein contains similarity to seven transmembrane domain protein GI:3550427 from [Homo sapiens]	139	8e-34	gi|31415928|gb|AAP50949.1|	unknown protein [Oryza sativa (japonica cultivar-group)]	140	9e-33
cn263	2	At1g09310	expressed protein ESTs gb|T20589, gb|T04648, gb|AA597906, gb|T04111, gb|R84180, gb|R65428, gb|T44439, gb|T76570, gb|R90004, gb|T45020, gb|T42457, gb|T20921, gb|AA042762 and gb|AA720210 come from this gene	198	3e-51	gi|18391006|ref|NP_563841.1|	expressed protein [Arabidopsis thaliana] pir||B86226 hypothetical protein [imported] - Arabidopsis thaliana gb|AAD18096.1| ESTs gb|T20589, gb|T04648, gb|AA597906, gb|T04111, gb|R84180, gb|R65428, gb|T44439, gb|T76570, gb|R90004, gb|T45020, gb|T42457, gb|T20921, gb|AA042762 and gb|AA720210 come from this gene. [Arabidopsis thaliana] gb|AAK15560.1|AF348589_1 unknown protein [Arabidopsis thaliana] g…	198	8e-50
cn264	3	At4g10790	expressed protein temporary automated functional assignment	216	1e-56	gi|15236931|ref|NP_192817.1|	expressed protein [Arabidopsis thaliana] pir||H85112 hypothetical protein AT4g10790 [imported] - Arabidopsis thaliana emb|CAB81180.1| predicted protein of unknown function [Arabidopsis thaliana]	216	3e-55
cn265	2	At2g26930	4-diphosphocytidyl-2-C-methyl-D-erythritol kinase (CMK/CDPMEK) identical to 4-diphosphocytidyl-2-C-methyl-D-erythritol kinase, chloroplast precursor (CMK) (4-(cytidine-5'-diphospho)-2-C-methyl- D-erythritol kinase)(CDPMEK) [Arabidopsis thaliana] SWISS-PROT:O81014	218	2e-57	gi|15225820|ref|NP_180261.1|	4-diphosphocytidyl-2-C-methyl-D-erythritol kinase (CMK/CDPMEK) [Arabidopsis thaliana] sp|O81014|ISPE_ARATH 4-diphosphocytidyl-2-C-methyl-D-erythritol kinase, chloroplast precursor (CMK) (4-(cytidine-5'-diphospho)-2-C-methyl-D-erythritol kinase) (CDPMEK) pir||T02642 probable ripening-associated protein [imported] - Arabidopsis thaliana gb|AAC32234.1| putative ripening-associated protein [Arabidops…	218	7e-56
cn266	2	At1g08360	60S ribosomal protein L10A (RPL10aA) similar to 60S ribosomal protein L10A GB:AAC73045 GI:3860277 from [Arabidopsis thaliana]	338	2e-93	gi|30680605|ref|NP_563813.2|	60S ribosomal protein L10A (RPL10aA) [Arabidopsis thaliana] sp|Q8VZB9|R10A_ARATH 60S ribosomal protein L10a-1 gb|AAL38253.1| putative ribosomal protein L10 [Arabidopsis thaliana] gb|AAM47861.1| putative ribosomal protein L10 [Arabidopsis thaliana]	338	7e-92
cn267	23	At1g08360	60S ribosomal protein L10A (RPL10aA) similar to 60S ribosomal protein L10A GB:AAC73045 GI:3860277 from [Arabidopsis thaliana]	349	1e-96	gi|30680605|ref|NP_563813.2|	60S ribosomal protein L10A (RPL10aA) [Arabidopsis thaliana] sp|Q8VZB9|R10A_ARATH 60S ribosomal protein L10a-1 gb|AAL38253.1| putative ribosomal protein L10 [Arabidopsis thaliana] gb|AAM47861.1| putative ribosomal protein L10 [Arabidopsis thaliana]	349	4e-95
cn268	3	At4g33355	protease inhibitor/seed storage/lipid transfer protein (LTP) family contains Pfam profile: PF00234 protease inhibitor/seed storage/LTP family	77	5e-15	gi|128378|sp|P10973|NLTA_RICCO	NONSPECIFIC LIPID-TRANSFER PROTEIN A (NS-LTP A) (PHOSPHOLIPID TRANSFER PROTEIN) (PLTP) pir||S07142 nonspecific lipid transfer protein - castor bean prf||1204170A protein,nonspecific lipid transfer	152	5e-36
cn269	5	At1g16180	expressed protein	394	1e-110	gi|15219147|ref|NP_173069.1|	expressed protein [Arabidopsis thaliana] pir||F86296 hypothetical protein T24D18.26 - Arabidopsis thaliana gb|AAF18512.1|AC010924_25 Contains similarity to gb|AF181686 membrane protein TMS1d from Drosophila melanogaster. ESTs gb|R64994, gb|AI994832, gb|Z47674 come from this gene. [Arabidopsis thaliana]	394	1e-108
cn27	1	At3g18400	No apical meristem (NAM) protein family contains Pfam PF02365: No apical meristem (NAM) domain; similar to GP:1279640 NAM {Petunia x hybrida}	60	7e-10	gi|15229637|ref|NP_188469.1|	No apical meristem (NAM) protein family [Arabidopsis thaliana] dbj|BAB01106.1| contains similarity to NAM (no apical meristem) protein~gene_id:MYF24.12 [Arabidopsis thaliana]	60	2e-08
cn270	2	At2g47110	ubiquitin extension protein (UBQ6)/40S ribosomal protein S27A (RPS27aB) identical to GI:166936	164	8e-53	gi|25294255|pir||T52334	ubiquitin extension protein [imported] - potato emb|CAA71132.1| ubiquitin extension protein [Solanum tuberosum]	169	2e-55
cn271	2	At5g10270	Cyclin-dependent kinase C;1 cdc2-like protein kinase cdc2MsC - Medicago sativa, PIR:T09572	276	8e-75	gi|15238114|ref|NP_196589.1|	Cyclin-dependent kinase C;1 [Arabidopsis thaliana] pir||T50815 cdc2-like protein kinase - Arabidopsis thaliana emb|CAB96683.1| cdc2-like protein kinase [Arabidopsis thaliana] gb|AAK53021.1|AF375437_1 AT5g10270/F18D22_40 [Arabidopsis thaliana] gb|AAM52233.1| AT5g10270/F18D22_40 [Arabidopsis thaliana]	276	2e-73
cn272	2	At4g29410	60S ribosomal protein L28 (RPL28C) unknown protein chromosome II BAC F6F22 - Arabidopsis thaliana,PID:g3687251	202	1e-52	gi|19571095|dbj|BAB86520.1|	ribosomal protein L28-like [Oryza sativa (japonica cultivar-group)] dbj|BAB92329.1| ribosomal protein L28-like [Oryza sativa (japonica cultivar-group)]	206	3e-52
cn273	1	At5g13160	protein kinase family contains protein kinase domain, Pfam:PF00069	86	2e-17	gi|15240038|ref|NP_196820.1|	protein kinase family [Arabidopsis thaliana] emb|CAC05444.1| protein kinase-like [Arabidopsis thaliana] gb|AAG38109.1|AF314176_1 protein serine/threonine kinase PBS1 [Arabidopsis thaliana] gb|AAK50067.1|AF372927_1 AT5g13160/T19L5_120 [Arabidopsis thaliana] gb|AAL77738.1| AT5g13160/T19L5_120 [Arabidopsis thaliana]	86	5e-16
cn274	1	At5g18610	protein kinase family contains eukaryotic protein kinase domain, PROSITE:PS00107	150	6e-37	gi|15238886|ref|NP_197362.1|	protein kinase family [Arabidopsis thaliana]	150	2e-35
cn275	2	At3g05060	SAR DNA-binding protein, putative strong similarity to SAR DNA-binding protein-1 [Pisum sativum] GI:3132696; contains Pfam profile PF01798: Putative snoRNA binding domain	326	5e-90	gi|13623892|dbj|BAB41076.1|	MAR-binding protein [Nicotiana tabacum]	344	6e-94
cn276	2	At5g13825	hypothetical protein	72	3e-13	gi|22326791|ref|NP_680167.1|	hypothetical protein [Arabidopsis thaliana]	72	9e-12
cn277	2	At5g11030	expressed protein	219	2e-57	gi|30683452|ref|NP_196664.2|	expressed protein [Arabidopsis thaliana]	219	6e-56
cn278	2	At5g11030	expressed protein	150	1e-36	gi|28416705|gb|AAO42883.1|	At5g11030 [Arabidopsis thaliana]	150	4e-35
cn279	3	At1g70980	asparaginyl-tRNA synthetase, cytoplasmic (asparagine-tRNA ligase), putative similar to SYNC1 protein GI:5670315 [SP|Q9SW96] from [Arabidopsis thaliana]	384	1e-107	gi|15223302|ref|NP_177254.1|	asparaginyl-tRNA synthetase, cytoplasmic (asparagine-tRNA ligase), putative [Arabidopsis thaliana] sp|Q9SSK1|SYN3_ARATH Asparaginyl-tRNA synthetase, cytoplasmic 3 (Asparagine--tRNA ligase 3) (AsnRS 3) pir||B96734 hypothetical protein F15H11.17 [imported] - Arabidopsis thaliana gb|AAD55509.1|AC008148_19 Similar to asparaginyl-tRNA synthetases [Arabidopsis thaliana]	384	1e-106
cn28	1	At1g26160	expressed protein similar to unknown protein GI:3738315 from [Arabidopsis thaliana]	265	2e-71	gi|18395782|ref|NP_564240.1|	expressed protein [Arabidopsis thaliana] gb|AAL07096.1| unknown protein [Arabidopsis thaliana] gb|AAM45013.1| unknown protein [Arabidopsis thaliana] gb|AAM65251.1| unknown [Arabidopsis thaliana]	265	5e-70
cn280	2	At5g17530	phosphoglucomutase-related protein phosphoglucomutase, chloroplast - Spinacia oleracea, EMBL:X75898	216	1e-56	gi|22831253|dbj|BAC16110.1|	phosphoglucomutase-like protein [Oryza sativa (japonica cultivar-group)]	186	4e-86
cn281	3	At5g23740	40S ribosomal protein S11 (RPS11C)	270	6e-73	gi|6984142|gb|AAF34771.1|AF227626_1	40S ribosomal protein S11 [Euphorbia esula]	275	7e-73
cn282	5	At1g74270	60S ribosomal protein L35a (RPL35aC) similar to ribosomal protein L33B GB:NP_014877 from [Saccharomyces cerevisiae]	213	7e-56	gi|13430186|gb|AAK25760.1|AF334840_1	ribosomal protein L33 [Castanea sativa]	220	2e-56
cn283	8	At1g11910	aspartic proteinase -related similar to GB:AAC49730	353	9e-98	gi|21616051|emb|CAC86003.1|	aspartic proteinase [Theobroma cacao]	416	1e-115
cn284	4	At5g10360	40S ribosomal protein S6 (RPS6B)	379	1e-106	gi|22296425|dbj|BAC10193.1|	40S ribosomal protein S6 [Oryza sativa (japonica cultivar-group)]	387	1e-106
cn285	2	At5g55860	myosin heavy chain-related	138	3e-33	gi|15241071|ref|NP97.1|	myosin heavy chain-related [Arabidopsis thaliana] dbj|BAA97285.1| myosin heavy chain-like [Arabidopsis thaliana]	138	8e-32
cn286	5	At5g54540	expressed protein similar to unknown protein (pir||T05538)	110	8e-25	gi|15239670|ref|NP_200265.1|	expressed protein [Arabidopsis thaliana] dbj|BAB09333.1| gene_id:MRB17.4~pir||T05538~similar to unknown protein [Arabidopsis thaliana] gb|AAL25598.1| AT5g54540/MRB17_4 [Arabidopsis thaliana] gb|AAM19986.1| AT5g54540/MRB17_4 [Arabidopsis thaliana]	110	2e-23
cn287	3	At5g04800	40S ribosomal protein S17 (RPS17D) 40S ribosomal protein S17, Lycopersicon esculentum, EMBL:AF161704	211	3e-55	gi|20141760|sp|P49215|RS17_LYCES	40S ribosomal protein S17 gb|AAD50774.1|AF161704_1 40S ribosomal protein S17 [Lycopersicon esculentum]	216	3e-55
cn288	9	At3g44110	DnaJ protein AtJ3 identical to AtJ3 [Arabidopsis thaliana] GI:2641638, strong similarity to several plant DnaJ proteins from PGR; contains Pfam profiles PF00226 DnaJ domain, PF00684 DnaJ central domain (4 repeats), PF01556 DnaJ C terminal region	311	4e-85	gi|4008159|dbj|BAA35121.1|	DnaJ homolog [Salix gilgiana]	353	3e-96
cn289	3	At2g11890	expressed protein	214	3e-56	gi|18397064|ref|NP_565353.1|	expressed protein [Arabidopsis thaliana] pir||E84499 hypothetical protein At2g11890 [imported] - Arabidopsis thaliana gb|AAD22501.1| expressed protein [Arabidopsis thaliana] gb|AAK74047.1| At2g11890/F23M2.5 [Arabidopsis thaliana] gb|AAL06955.1| At2g11890/F23M2.5 [Arabidopsis thaliana] gb|AAM66058.1| unknown [Arabidopsis thaliana]	214	1e-54
cn29	27	At4g27150	2S seed storage protein 2 (2S albumin storage protein) (NWMU2-2S albumin 2) identical to SP|P15458	61	4e-10	gi|112762|sp|P01089|2SS_RICCO	2S albumin precursor (Allergen Ric c 1) pir||RZCS 2S seed storage protein precursor - castor bean emb|CAA38097.1| 2S albumin precursor [Ricinus communis]	117	1e-25
cn290	2	At4g00100	40S ribosomal protein S13 (RPS13B) similar to ribosomal protein S13 (Pfam	278	3e-75	gi|8131699|dbj|BAA96366.1|	cytoplasmic ribosomal protein S13 [Panax ginseng]	283	1e-75
cn291	7	At5g45775	60S ribosomal protein L11 (RPL11D)	310	7e-85	gi|24817256|emb|CAD56220.1|	ribosomal protein RL5 [Cicer arietinum]	310	2e-83
cn292	3	At3g51030	thioredoxin H-type 1 (TRX-H-1) identical to SP|P29448 Thioredoxin H-type 1 (TRX-H-1) {Arabidopsis thaliana}	184	3e-47	gi|11135282|sp|Q43636|THIH_RICCO	Thioredoxin H-type (TRX-H) pir||T10170 thioredoxin - castor bean emb|CAA94534.1| thioredoxin [Ricinus communis]	193	2e-48
cn293	2	At5g59240	40S ribosomal protein S8 (RPS8B) 40S ribosomal protein S8, Prunus armeniaca, EMBL:AF071889	286	7e-78	gi|1351014|sp|P49199|RS8_ORYSA	40S RIBOSOMAL PROTEIN S8 pir||T04082 probable ribosomal protein S8 - rice dbj|BAA07207.1| ribosomal protein S8 [Oryza sativa (japonica cultivar-group)]	306	2e-82
cn294	5	At3g62770	expressed protein contains 1 WD-40 repeat (PF00400); putative proteins - different species	249	2e-66	gi|18412493|ref|NP_567132.1|	expressed protein [Arabidopsis thaliana]	249	6e-65
cn295	2	At2g22780	malate dehydrogenase, glyoxysomal, putative strong similarity to glyoxysomal malate dehydrogenase (EC 1.1.1.37) SP|P19446 {Citrullus lanatus}, SP|P46488 {Cucumis sativus}, [Medicago sativa] GI:2827078, SP|Q42972 {Oryza sativa}, SP|Q9ZP05 {Arabidopsis thaliana}, SP|P37228 {Glycine max}; contains InterPro entry IPR001236: Lactate/malate dehydrogenase	423	1e-119	gi|126894|sp|P19446|MDHG_CITLA	Malate dehydrogenase, glyoxysomal precursor pir||DEPUGW malate dehydrogenase (EC 1.1.1.37) precursor, glyoxysomal - watermelon gb|AAA33041.1| glyoxysomal malate dehydrogenase precursor (EC 1.1.1.37)	442	1e-123
cn296	2	At1g42960	expressed protein	135	3e-32	gi|18400762|ref|NP_564482.1|	expressed protein [Arabidopsis thaliana] pir||B96497 unknown protein [imported] - Arabidopsis thaliana gb|AAG51516.1|AC068324_4 unknown protein [Arabidopsis thaliana] gb|AAK44143.1|AF370328_1 unknown protein [Arabidopsis thaliana] gb|AAL34292.1| unknown protein [Arabidopsis thaliana]	135	8e-31
cn297	4	At5g47670	leafy cotyledon 1-related L1L protein annotation temporarily based on supporting cDNA gi|27372446|gb|AY138461.1|	208	3e-54	gi|22536010|gb|AAN01148.1|	LEC1-like protein [Phaseolus coccineus]	249	3e-65
cn298	2	At4g18100	60S ribosomal protein L32 (RPL32A) ribosomal protein L32, human, PIR1:R5HU32	206	6e-54	gi|13877126|gb|AAK43709.1|AF358665_1	ribosomal protein L32 [Mercurialis annua] gb|AAK48948.1|AF370436_1 ribosomal protein L32 [Mercurialis annua] gb|AAK48949.1|AF370437_1 ribosomal protein L32 [Mercurialis annua] gb|AAK48950.1|AF370438_1 ribosomal protein L32 [Mercurialis annua]	224	8e-58
cn299	2	At5g23760	heavy-metal-associated domain-containing protein Pfam profile PF00403: Heavy-metal-associated domain	86	1e-17	gi|26452654|dbj|BAC43410.1|	unknown protein [Arabidopsis thaliana]	87	2e-16
cn3	1	At1g33330	peptide chain release factor, putative similar to peptide chain release factor 2 [Campylobacter jejuni] GI:6469929; contains Pfam profile PF00472: Peptidyl-tRNA hydrolase domain	204	5e-53	gi|30692851|ref|NP_174601.2|	peptide chain release factor, putative [Arabidopsis thaliana] gb|AAG51290.1|AC027035_13 unknown protein [Arabidopsis thaliana] dbj|BAC42157.1| putative peptide chain release factor [Arabidopsis thaliana] gb|AAP04114.1| putative peptide chain release factor [Arabidopsis thaliana]	204	1e-51
cn30	3	At5g54740	2S seed storage protein family similar to 2S seed storage proteins from Arabidosis thaliana: SP|P15457, SP|P15459, SP|P15458, SP|P15460 contains Pfam profile PF00234 Protease inhibitor/seed storage/LTP family	63	1e-10	gi|112762|sp|P01089|2SS_RICCO	2S albumin precursor (Allergen Ric c 1) pir||RZCS 2S seed storage protein precursor - castor bean emb|CAA38097.1| 2S albumin precursor [Ricinus communis]	117	2e-25
cn300	2	At2g25310	expressed protein	204	6e-53	gi|30682715|ref|NP_180103.2|	expressed protein [Arabidopsis thaliana] gb|AAO42314.1| unknown protein [Arabidopsis thaliana] gb|AAP04121.1| unknown protein [Arabidopsis thaliana]	204	2e-51
cn301	5	At2g27710	60S acidic ribosomal protein P2 (RPP2B)	88	2e-18	gi|24473796|gb|AAL91663.1|	60s acidic ribosomal protein [Prunus dulcis]	114	1e-24
cn302	4	At1g26360	hydrolase, alpha/beta fold family similar to SP|Q40708 PIR7A protein {Oryza sativa}, ethylene-induced esterase [Citrus sinensis] GI:14279437, polyneuridine aldehyde esterase [Rauvolfia serpentina] GI:6651393; contains Pfam profile PF00561: alpha/beta hydrolase fold	114	4e-26	gi|25518436|pir||C86390	hypothetical protein T1K7.26 - Arabidopsis thaliana gb|AAF98579.1|AC013427_22 Contains similarity to PIR7A protein from Oryza sativa gb|Z34271 and contains an alpha/beta hydrolase fold PF|00561. [Arabidopsis thaliana]	114	1e-24
cn303	1	At1g76200	expressed protein	109	1e-24	gi|18411047|ref|NP_565128.1|	expressed protein [Arabidopsis thaliana] gb|AAM63174.1| unknown [Arabidopsis thaliana]	109	3e-23
cn304	2	At1g76200	expressed protein	103	6e-23	gi|18411047|ref|NP_565128.1|	expressed protein [Arabidopsis thaliana] gb|AAM63174.1| unknown [Arabidopsis thaliana]	103	2e-21
cn305	2	At1g12270	stress inducible protein (sti), putative similar to sti (stress inducible protein) [Glycine max] GI:872116; contains Pfam profile PF00515 TPR Domain	274	4e-85	gi|15221275|ref|NP_172691.1|	stress inducible protein (sti), putative [Arabidopsis thaliana] pir||H86257 protein F5O11.2 [imported] - Arabidopsis thaliana gb|AAF79628.1|AC025416_2 F5O11.2 [Arabidopsis thaliana] gb|AAL38384.1| At1g12270/F5O11_1 [Arabidopsis thaliana] gb|AAN18217.1| At1g12270/F5O11_1 [Arabidopsis thaliana]	274	1e-83
cn306	2	At1g50120	expressed protein	177	4e-45	gi|22330146|ref|NP_175432.2|	expressed protein [Arabidopsis thaliana] gb|AAM14059.1| unknown protein [Arabidopsis thaliana] gb|AAM67504.1| unknown protein [Arabidopsis thaliana]	177	1e-43
cn307	3	At3g56860	RNA recognition motif (RRM) - containing protein low similarity to hnRNP A/B related protein - Felis catus, EMBL:AF153444; contains InterPro entry IPR000504: RNA-binding region RNP-1 (RNA recognition motif) (RRM)	234	3e-62	gi|14596195|gb|AAK68825.1|	putative protein [Arabidopsis thaliana] gb|AAM10089.1| putative protein [Arabidopsis thaliana]	234	1e-60
cn308	2	At5g64140	40S ribosomal protein S28 (RPS28C)	92	1e-19	gi|3947719|emb|CAA10101.1|	ribosomal protein S28 [Prunus persica] emb|CAA10102.1| ribosomal protein S28 [Prunus persica] emb|CAA10103.1| ribosomal protein S28 [Prunus persica]	102	4e-21
cn309	3	At5g15530	biotin carboxyl carrier protein 2 (BCCP2) identical to biotin carboxyl carrier protein isoform 2 [Arabidopsis thaliana] gi|8886869|gb|AAF80592	131	4e-31	gi|12006187|gb|AAG44776.1|AF271796_1	biotin carboxyl carrier protein subunit [Glycine max]	151	2e-35
cn31	1	At4g27140	2S seed storage protein 1 (2S albumin storage protein) (NWMU1 - 2S albumin 1) identical to SP|P15457	57	9e-09	gi|112762|sp|P01089|2SS_RICCO	2S albumin precursor (Allergen Ric c 1) pir||RZCS 2S seed storage protein precursor - castor bean emb|CAA38097.1| 2S albumin precursor [Ricinus communis]	117	1e-25
cn310	2	At3g45630	RNA recognition motif (RRM) - containing protein similar to SP|P34909 General negative regulator of transcription subunit 4 {Saccharomyces cerevisiae}; contains InterPro entry IPR000504: RNA-binding region RNP-1 (RNA recognition motif) (RRM)	342	2e-94	gi|15231193|ref|NP_190149.1|	RNA recognition motif (RRM)-containing protein [Arabidopsis thaliana] pir||T47503 hypothetical protein F9K21.210 - Arabidopsis thaliana emb|CAB75492.1| putative protein [Arabidopsis thaliana]	342	6e-93
cn311	7	At3g10920	manganese superoxide dismutase (MSD1) identical to manganese superoxide dismutase [Arabidopsis thaliana] gi|3273751|gb|AAC24832	355	2e-98	gi|464775|sp|P35017|SODM_HEVBR	Superoxide dismutase [Mn], mitochondrial precursor pir||S39492 superoxide dismutase (EC 1.15.1.1) (Mn) - Para rubber tree gb|AAA16792.1| superoxide dismutase (manganese)	404	1e-111
cn312	2	At5g04590	sulphite reductase	311	3e-85	gi|15238217|ref|NP_196079.1|	sulphite reductase [Arabidopsis thaliana] pir||T48455 sulfite reductase (ferredoxin) (EC 1.8.7.1) precursor [similarity] - Arabidopsis thaliana emb|CAB85565.1| sulphite reductase [Arabidopsis thaliana] gb|AAG40379.1|AF325027_1 AT5g04590 [Arabidopsis thaliana]	311	8e-84
cn313	3	At5g09510	40S ribosomal protein S15 (RPS15D) ribosomal protein S15 - Arabidopsis thaliana, EMBL:Z23161	273	5e-74	gi|27923849|sp|Q945U1|RS15_ELAOL	40S ribosomal protein S15 gb|AAK97632.1| 40S ribosomal protein S15 [Elaeis oleifera]	276	3e-73
cn314	9	At2g36530	enolase (2-phospho-D-glycerate hydroylase)	471	1e-133	gi|1169528|sp|P42895|ENO2_MAIZE	Enolase 2 (2-phosphoglycerate dehydratase 2) (2-phospho-D-glycerate hydro-lyase 2) pir||T02221 phosphopyruvate hydratase (EC 4.2.1.11) - maize gb|AAD04187.1| enolase [Zea mays]	495	1e-139
cn315	2	At2g43360	biotin synthase (BioB) (BIO2) identical to SP|P54967 Pfam profile PF04055: radical SAM domain protein	450	1e-127	gi|15224273|ref|NP_181864.1|	biotin synthase (BioB) (BIO2) [Arabidopsis thaliana] sp|P54967|BIOB_ARATH Biotin synthase (Biotin synthetase) pir||S71201 biotin synthase (EC 2.8.1.6) bioB [similarity] - Arabidopsis thaliana gb|AAA80226.1| biotin sythase gb|AAC49445.1| BIO2 protein gb|AAB39953.1| biotin synthase [Arabidopsis thaliana] gb|AAB64312.1| biotin synthase (Bio B) [Arabidopsis thaliana] prf||2209438A biotin synthase	450	1e-125
cn316	7	At4g21020	late embryogenesis abundant (LEA) domain-containing protein low similarity to SP|P23283 Desiccation-related protein {Craterostigma plantagineum}; contains Pfam profile PF02987: Late embryogenesis abundant protein	76	2e-14	gi|15233479|ref|NP_193834.1|	late embryogenesis abundant (LEA) domain-containing protein [Arabidopsis thaliana] pir||T10644 hypothetical protein T13K14.180 - Arabidopsis thaliana emb|CAB45897.1| putative protein [Arabidopsis thaliana] emb|CAB79102.1| putative protein [Arabidopsis thaliana] gb|AAL59988.1| unknown protein [Arabidopsis thaliana] gb|AAM51396.1| unknown protein [Arabidopsis thaliana]	76	5e-13
cn317	1	At4g02080	GTP-binding protein SAR1A identical to SP:O04834 GTP-binding protein SAR1A. [Arabidopsis thaliana]	221	2e-70	gi|15235226|ref|NP_192117.1|	GTP-binding protein SAR1A [Arabidopsis thaliana] sp|O04834|SARA_ARATH GTP-binding protein SAR1A pir||T01509 GTP-binding protein T10M13.9 - Arabidopsis thaliana gb|AAA99827.1| Sar1 homolog gb|AAC78700.1| SAR1/GTP-binding secretory factor [Arabidopsis thaliana] gb|AAB57799.1| AGAA.4 [Arabidopsis thaliana] emb|CAB80701.1| SAR1/GTP-binding secretory factor [Arabidopsis thaliana] gb|AAL38798.1| putati…	221	7e-69
cn318	2	At4g02080	GTP-binding protein SAR1A identical to SP:O04834 GTP-binding protein SAR1A. [Arabidopsis thaliana]	295	3e-80	gi|15235226|ref|NP_192117.1|	GTP-binding protein SAR1A [Arabidopsis thaliana] sp|O04834|SARA_ARATH GTP-binding protein SAR1A pir||T01509 GTP-binding protein T10M13.9 - Arabidopsis thaliana gb|AAA99827.1| Sar1 homolog gb|AAC78700.1| SAR1/GTP-binding secretory factor [Arabidopsis thaliana] gb|AAB57799.1| AGAA.4 [Arabidopsis thaliana] emb|CAB80701.1| SAR1/GTP-binding secretory factor [Arabidopsis thaliana] gb|AAL38798.1| putati…	295	8e-79
cn319	7	At4g00100	40S ribosomal protein S13 (RPS13B) similar to ribosomal protein S13 (Pfam	287	5e-78	gi|8131699|dbj|BAA96366.1|	cytoplasmic ribosomal protein S13 [Panax ginseng]	295	9e-79
cn32	1	At1g67430	60S ribosomal protein L17 (RPL17B) similar to ribosomal protein GI:19101 from [Hordeum vulgare]	310	4e-85	gi|15824574|gb|AAL09401.1|AF307336_1	ribosomal protein [Petunia x hybrida]	321	6e-87
cn320	10	At4g11600	glutathione peroxidase, putative	321	3e-88	gi|30681827|ref|NP_192897.2|	glutathione peroxidase, putative [Arabidopsis thaliana] gb|AAK63967.1| AT4g11600/T5C23_30 [Arabidopsis thaliana] gb|AAL76133.1| AT4g11600/T5C23_30 [Arabidopsis thaliana]	321	9e-87
cn321	2	At5g25940	nodulin - like protein early nodulin N93, Glycine max, EMBL:D13506	76	1e-14	gi|730165|sp|Q02921|NO93_SOYBN	EARLY NODULIN 93 (N-93) pir||S34801 nodulin N93 - soybean dbj|BAA02724.1| early nodulin [Glycine max] dbj|BAA33816.1| early nodulin [Glycine max] prf||1913422D nodulin	133	2e-30
cn322	2	At5g11490	adaptin family similar to SP|Q9WV76 Adapter-related protein complex 4 beta 1 subunit (Beta subunit of AP- 4) {Mus musculus}, beta-adaptin Drosophila 1 {Drosophila melanogaster} GI:434902; contains Pfam profile: PF01602 Adaptin N terminal region	360	1e-100	gi|15239071|ref|NP_196710.1|	adaptin family [Arabidopsis thaliana] pir||T48508 beta-adaptin-like protein A - Arabidopsis thaliana gb|AAF61671.1| beta-adaptin-like protein A [Arabidopsis thaliana] emb|CAB87709.1| beta-adaptin-like protein A [Arabidopsis thaliana]	360	8e-99
cn323	6	At5g52650	40S ribosomal protein S10 (RPS10C) contains similarity to 40S ribosomal protein S10	184	6e-47	gi|20139798|sp|Q9LTF2|R103_ARATH	40S ribosomal protein S10-3 dbj|BAA98083.1| contains similarity to 40S ribosomal protein S10~gene_id:F6N7.14 [Arabidopsis thaliana]	184	2e-45
cn324	10	At3g07565	hypothetical protein similar to unknown protein, 3' partial GB:AAF02161 [Arabidopsis thaliana]	131	3e-31	gi|32488566|emb|CAE03109.1|	OSJNBa0067K08.3 [Oryza sativa (japonica cultivar-group)]	137	2e-31
cn325	2	At5g15400	ubiquitin-fusion degradation protein-related ubiquitin-fusion degradation protein - Homo sapiens, EMBL:AF043117	171	2e-82	gi|11358909|pir||T51518	ubiquitin-fusion degradation protein-like - Arabidopsis thaliana emb|CAC01739.1| ubiquitin-fusion degradation protein-like [Arabidopsis thaliana]	171	7e-81
cn326	2	At2g35760	expressed integral membrane protein common family This family of plant proteins contains a domain that may have a catalytic activity. It has a conserved arginine and aspartate that could form an active site. These proteins are predicted to contain 3 or 4 transmembrane helices;	227	7e-60	gi|18403948|ref|NP_565822.1|	expressed integral membrane protein common family [Arabidopsis thaliana] gb|AAL58928.1|AF462840_1 unknown protein [Arabidopsis thaliana] gb|AAD15439.2| expressed protein [Arabidopsis thaliana] gb|AAM70533.1| At2g35760/T20F21.5 [Arabidopsis thaliana]	227	2e-58
cn327	6	At3g04770	40S ribosomal protein SA (RPSaB) identical to p40 protein homolog GB:AAB67866 [Arabidopsis thaliana]; similar to 40S ribosomal protein SA (P40) GB:O65751 [Cicer arietinum]	393	1e-110	gi|3334320|sp|O22518|RSP4_SOYBN	40S RIBOSOMAL PROTEIN SA (P40) pir||T05733 ribosome-associated protein p40 - soybean gb|AAB82659.1| ribosome-associated protein p40 [Glycine max]	409	1e-113
cn328	4	At5g19140	aluminium-induced protein - like aluminium-induced protein, Brassica napus, PIR:T07830	390	1e-109	gi|13958130|gb|AAK50814.1|AF363286_1	aluminium induced protein [Avicennia marina]	401	1e-111
cn329	2	At3g16770	AP2 domain transcription factor RAP2.3 identical to GI:2281631 [Arabidopsis thaliana]	113	1e-25	gi|28268684|dbj|BAC56862.1|	AP2/ERF-domain protein [Solanum tuberosum]	125	1e-27
cn33	1	At4g27140	2S seed storage protein 1 (2S albumin storage protein) (NWMU1 - 2S albumin 1) identical to SP|P15457	57	9e-09	gi|112762|sp|P01089|2SS_RICCO	2S albumin precursor (Allergen Ric c 1) pir||RZCS 2S seed storage protein precursor - castor bean emb|CAA38097.1| 2S albumin precursor [Ricinus communis]	117	1e-25
cn330	2	At3g28730	recombination signal sequence recognition protein -related similar to recombination signal sequence recognition protein (SSRP1) SP:Q08943 [Mus musculus]	262	1e-94	gi|7446209|pir||T12113	transcription factor - fava bean emb|CAA66480.1| transcription factor [Vicia faba]	278	1e-103
cn331	6	At4g14880	cysteine synthase (O-acetylserine (thiol)-lyase/O-acetylserine sulfhydrylase) nearly identical to SP|P47998 Cysteine synthase (EC 4.2.99.8) (O-acetylserine sulfhydrylase) (O-acetylserine (Thiol)-lyase) {Arabidopsis thaliana}	408	1e-114	gi|2493895|sp|Q43317|CYSK_CITLA	Cysteine synthase (Beta-pyrazolylalanine synthase) (Beta-PA/CSase) (L-mimosine synthase) (O-acetylserine sulfhydrylase) (O-acetylserine (Thiol)-lyase) (CSase) (OAS-TL) pir||S46438 cysteine synthase (EC 4.2.99.8) - watermelon dbj|BAA05965.1| cysteine synthase [Citrullus lanatus]	437	1e-121
cn332	18	At2g36530	enolase (2-phospho-D-glycerate hydroylase)	473	1e-134	gi|1169534|sp|P42896|ENO_RICCO	Enolase (2-phosphoglycerate dehydratase) (2-phospho-D-glycerate hydro-lyase) pir||S39203 phosphopyruvate hydratase (EC 4.2.1.11) - castor bean emb|CAA82232.1| enolase [Ricinus communis]	532	1e-150
cn333	5	At5g59240	40S ribosomal protein S8 (RPS8B) 40S ribosomal protein S8, Prunus armeniaca, EMBL:AF071889	290	5e-79	gi|32489919|emb|CAE05511.1|	OSJNBa0038P21.4 [Oryza sativa (japonica cultivar-group)]	306	4e-82
cn334	2	At3g11200	nucleic acid binding protein -related similar to nucleic acid binding protein Alfin-1 GB:AAA20093 (Medicago sativa)	372	1e-103	gi|15229696|ref|NP_187729.1|	nucleic acid binding protein -related [Arabidopsis thaliana] gb|AAF01506.1|AC009991_2 putative nucleic acid binding protein [Arabidopsis thaliana] gb|AAG50986.1|AC073395_28 PHD-finger protein, putative; 47584-45553 [Arabidopsis thaliana] gb|AAL24221.1| At3g11200/F11B9.12 [Arabidopsis thaliana] gb|AAM61691.1| putative nucleic acid binding protein [Arabidopsis thaliana] gb|AAN28771.1| At3g11200/F11…	372	1e-102
cn335	12	At2g36640	late embryogenesis abundant (LEA) protein (ECP63) nearly identical to to LEA protein in group 3 [Arabidopsis thaliana] GI:1526424; contains Pfam profile PF02987: Late embryogenesis abundant protein	213	2e-55	gi|481805|pir||S39475	embryonic protein BP8 - European white birch emb|CAA79329.1| embryogenic gene [Betula pendula]	258	2e-67
cn336	3	At5g65260	RNA recognition motif (RRM) - containing protein low similarity to poly(A)-binding protein II [Drosophila melanogaster] GI:6007612; contains InterPro entry IPR000504: RNA-binding region RNP-1 (RNA recognition motif) (RRM) domain	285	2e-77	gi|15238390|ref|NP_201329.1|	RNA recognition motif (RRM)-containing protein [Arabidopsis thaliana] dbj|BAB11662.1| poly(A)-binding protein II-like [Arabidopsis thaliana] gb|AAK62429.1|AF386984_1 poly(A)-binding protein II-like [Arabidopsis thaliana] gb|AAN15337.1| poly(A)-binding protein II-like [Arabidopsis thaliana]	285	6e-76
cn337	2	At2g27040	Argonaute (AGO1)-related protein	195	3e-63	gi|18401305|ref|NP_565633.1|	Argonaute (AGO1)-related protein [Arabidopsis thaliana] gb|AAK59586.1| putative Argonaute (AGO1) protein [Arabidopsis thaliana] gb|AAK93710.1| putative argonaute AGO1 protein [Arabidopsis thaliana] gb|AAC77862.2| Argonaute (AGO1)-like protein [Arabidopsis thaliana]	195	7e-62
cn338	4	At3g56150	PROBABLE EUKARYOTIC TRANSLATION INITIATION FACTOR 3 SUBUNIT 8	214	4e-56	gi|11282365|pir||T50773	translation initiation factor homolog p105 [imported] - Arabidopsis thaliana gb|AAC83464.1| eIF3c [Arabidopsis thaliana]	214	1e-54
cn339	1	At4g31860	protein phosphatase 2C (PP2C), putative protein phosphatase 2C, Schizosaccharomyces pombe, PIR2:S54297	379	1e-105	gi|15236548|ref|NP_194914.1|	protein phosphatase 2C (PP2C), putative [Arabidopsis thaliana] pir||T06308 protein phosphatase 2C homolog F11C18.60 - Arabidopsis thaliana emb|CAB40756.1| protein phosphatase 2C-like protein [Arabidopsis thaliana] emb|CAB79904.1| protein phosphatase 2C-like protein [Arabidopsis thaliana] gb|AAL14406.1| AT4g31860/F11C18_60 [Arabidopsis thaliana] gb|AAM47332.1| AT4g31860/F11C18_60 [Arabidopsis thal…	379	1e-104
cn34	1	At4g27150	2S seed storage protein 2 (2S albumin storage protein) (NWMU2-2S albumin 2) identical to SP|P15458	62	2e-10	gi|112762|sp|P01089|2SS_RICCO	2S albumin precursor (Allergen Ric c 1) pir||RZCS 2S seed storage protein precursor - castor bean emb|CAA38097.1| 2S albumin precursor [Ricinus communis]	115	4e-25
cn340	2	At4g31860	protein phosphatase 2C (PP2C), putative protein phosphatase 2C, Schizosaccharomyces pombe, PIR2:S54297	274	4e-74	gi|15236548|ref|NP_194914.1|	protein phosphatase 2C (PP2C), putative [Arabidopsis thaliana] pir||T06308 protein phosphatase 2C homolog F11C18.60 - Arabidopsis thaliana emb|CAB40756.1| protein phosphatase 2C-like protein [Arabidopsis thaliana] emb|CAB79904.1| protein phosphatase 2C-like protein [Arabidopsis thaliana] gb|AAL14406.1| AT4g31860/F11C18_60 [Arabidopsis thaliana] gb|AAM47332.1| AT4g31860/F11C18_60 [Arabidopsis thal…	274	1e-72
cn341	5	At5g55190	GTP-binding protein atran3, putative similar to atran3 GI:2058280 from [Arabidopsis thaliana]	412	1e-115	gi|20149262|gb|AAM12880.1|AF495716_1	GTP-binding protein [Helianthus annuus]	413	1e-114
cn342	4	At3g57870	ubiquitin-conjugating enzyme, putative strong similarity to SP|P50550 Ubiquitin-like protein SUMO-1 conjugating enzyme (EC 6.3.2.19) (SUMO- 1-protein ligase) (Ubiquitin carrier protein) (Ubiquitin-conjugating enzyme UbcE2A) {Xenopus laevis}; contains Pfam profile PF00179: Ubiquitin-conjugating enzyme	313	7e-86	gi|25446690|gb|AAN74837.1|	Putative ubiquitin-conjugating enzyme [Oryza sativa (japonica cultivar-group)]	334	9e-91
cn343	4	At5g17310	UDP-glucose pyrophosphorylase	437	1e-123	gi|17026394|gb|AAL33919.1|	UDP-glucose pyrophosphorylase [Amorpha fruticosa]	461	1e-129
cn344	2	At3g07090	expressed protein	341	3e-94	gi|15231383|ref|NP_187365.1|	expressed protein [Arabidopsis thaliana] gb|AAF20237.1|AC012395_24 unknown protein [Arabidopsis thaliana] gb|AAL38824.1| unknown protein [Arabidopsis thaliana] gb|AAN13194.1| unknown protein [Arabidopsis thaliana]	341	8e-93
cn345	2	At1g20200	26S proteasome regulatory subunit S3 (RPN3), putative similar to SP:Q06364 from [Daucus carota]	255	2e-68	gi|478411|pir||JQ2257	nuclear antigen 21D7 - carrot dbj|BAA02696.1| 21D7 antigen [Daucus carota]	271	1e-71
cn346	2	At3g53620	inorganic pyrophosphatase -related protein inorganic pyrophosphatase, Solanum tuberosum, PIR:T07399	349	1e-96	gi|2500047|sp|Q43187|IPYR_SOLTU	Soluble inorganic pyrophosphatase (Pyrophosphate phospho-hydrolase) (PPase) pir||T07594 probable inorganic diphosphatase (EC 3.6.1.1), soluble PPA - potato emb|CAA85362.1| soluble inorganic pyrophosphatase [Solanum tuberosum]	351	1e-95
cn347	2	At1g12650	expressed protein	239	2e-63	gi|22329516|ref|NP_172725.2|	expressed protein [Arabidopsis thaliana] gb|AAL48234.1|AF446361_1 At1g12650/T12C24_1 [Arabidopsis thaliana] gb|AAM26648.1| At1g12650/T12C24_1 [Arabidopsis thaliana]	239	6e-62
cn348	2	At5g20620	polyubiquitin (UBQ4) identical to GI:17677	475	1e-134	gi|32489664|emb|CAE04243.1|	OSJNBa0089N06.4 [Oryza sativa (japonica cultivar-group)]	476	1e-133
cn349	3	At2g47580	small nuclear ribonucleoprotein (spliceosomal protein) U1A identical to GB:Z49991 U1snRNP-specific protein [Arabidopsis thaliana]	327	7e-90	gi|2119045|pir||S59117	small nuclear ribonucleoprotein U1A - potato emb|CAA90282.1| U1snRNP-specific protein, U1A [Solanum tuberosum]	332	5e-90
cn35	1	At4g27140	2S seed storage protein 1 (2S albumin storage protein) (NWMU1 - 2S albumin 1) identical to SP|P15457	50	1e-06	gi|112762|sp|P01089|2SS_RICCO	2S albumin precursor (Allergen Ric c 1) pir||RZCS 2S seed storage protein precursor - castor bean emb|CAA38097.1| 2S albumin precursor [Ricinus communis]	103	3e-21
cn350	8	At3g57490	40S ribosomal protein S2 (RPS2D) 40S ribosomal protein S2 - Arabidopsis thaliana, SWISSPROT:RS2_ARATH	407	1e-114	gi|30103021|gb|AAP21434.1|	putative 40S ribosomal protein S2 [Oryza sativa (japonica cultivar-group)]	417	1e-115
cn351	4	At5g56030	heat shock protein 81-2 (HSP81-2) nearly identical to SP|P55737 Heat shock protein 81-2 (HSP81-2) {Arabidopsis thaliana}	387	1e-108	gi|547683|sp|P36181|HS80_LYCES	HEAT SHOCK COGNATE PROTEIN 80 pir||T07037 heat shock protein 80 - tomato gb|AAB01376.1| heat shock cognate protein 80 prf||1909348A heat shock protein hsp80	387	1e-107
cn352	2	At1g53750	26S proteasome AAA-ATPase subunit RPT1a similar to 26S proteasome ATPase subunit GI:1395190 from [Spinacia oleracea]	382	1e-106	gi|2492519|sp|Q41365|PRS7_SPIOL	26S protease regulatory subunit 7 (26S proteasome subunit 7) (26S proteasome AAA-ATPase subunit RPT1) (Regulatory particle triple-A ATPase subunit 1) pir||T09104 26S proteasome ATPase chain - spinach dbj|BAA13021.1| 26S proteasome ATPase subunit [Spinacia oleracea]	384	1e-106
cn353	3	At4g24190	shepherd (SHD) nearly identical to SHEPHERD [Arabidopsis thaliana] GI:19570872; contains Pfam profiles PF02518: ATPase, histidine kinase-, DNA gyrase B-, and HSP90-like domain protein, PF00183: Hsp90 protein	357	1e-110	gi|462013|sp|P35016|ENPL_CATRO	Endoplasmin homolog precursor (GRP94 homolog) pir||S39558 HSP90 homolog - Madagascar periwinkle gb|AAA16785.1| heat shock protein 90	361	1e-118
cn354	5	At1g26880	60S ribosomal protein L34 (RPL34A) identical to GB:Q42351, location of EST 105E2T7, gb|T22624	181	5e-46	gi|730557|sp|P40590|RL34_PEA	60S RIBOSOMAL PROTEIN L34 pir||S60476 ribosomal protein L34, cytosolic - garden pea gb|AAA86953.1| ribosomal protein L34 homolog	185	7e-46
cn355	2	At2g40890	cytochrome P450 98A3 identical to Cytochrome P450 98A3 (SP|O22203) [Arabidopsis thaliana]; similar to gi:17978651 from Pinus taeda	442	1e-124	gi|5915858|sp|O48922|C982_SOYBN	Cytochrome P450 98A2 pir||T05937 cytochrome P450 monooxygenase 98A2p - soybean gb|AAB94587.1| CYP98A2p [Glycine max]	470	1e-131
cn356	3	At4g16520	symbiosis-related like protein	193	8e-50	gi|21615419|emb|CAD33929.1|	microtubule associated protein [Cicer arietinum]	202	3e-51
cn357	1	At3g19650	expressed protein	72	4e-13	gi|15230914|ref|NP_188599.1|	expressed protein [Arabidopsis thaliana] pir||T52393 hypothetical protein MMB12.12 [imported] - Arabidopsis thaliana dbj|BAB02550.1| gb|AAB92077.1~gene_id:MMB12.12~similar to unknown protein [Arabidopsis thaliana]	72	1e-11
cn358	1	At3g19650	expressed protein	124	6e-29	gi|15230914|ref|NP_188599.1|	expressed protein [Arabidopsis thaliana] pir||T52393 hypothetical protein MMB12.12 [imported] - Arabidopsis thaliana dbj|BAB02550.1| gb|AAB92077.1~gene_id:MMB12.12~similar to unknown protein [Arabidopsis thaliana]	124	2e-27
cn359	1	At3g51520	expressed protein various predicted proteins, C. elegans, Homo sapiens and yeast	247	6e-66	gi|18409359|ref|NP_566952.1|	expressed protein [Arabidopsis thaliana] gb|AAK32844.1|AF361832_1 AT3g51520/F26O13_160 [Arabidopsis thaliana] gb|AAL77746.1| AT3g51520/F26O13_160 [Arabidopsis thaliana] gb|AAM65113.1| unknown [Arabidopsis thaliana]	247	2e-64
cn36	1	At4g27150	2S seed storage protein 2 (2S albumin storage protein) (NWMU2-2S albumin 2) identical to SP|P15458	64	5e-11	gi|112762|sp|P01089|2SS_RICCO	2S albumin precursor (Allergen Ric c 1) pir||RZCS 2S seed storage protein precursor - castor bean emb|CAA38097.1| 2S albumin precursor [Ricinus communis]	118	8e-26
cn360	1	At3g51520	expressed protein various predicted proteins, C. elegans, Homo sapiens and yeast	175	2e-44	gi|18409359|ref|NP_566952.1|	expressed protein [Arabidopsis thaliana] gb|AAK32844.1|AF361832_1 AT3g51520/F26O13_160 [Arabidopsis thaliana] gb|AAL77746.1| AT3g51520/F26O13_160 [Arabidopsis thaliana] gb|AAM65113.1| unknown [Arabidopsis thaliana]	175	6e-43
cn361	1	At3g15980	coatomer protein complex, subunit beta 2 (beta prime), putative contains 7 WD-40 repeats (PF00400) (1 weak); identical to coatomer protein complex, beta prime (beta'-COP) protein {Arabidopsis thaliana} (GI:9294445); similar to Coatomer beta' subunit (Beta'-coat protein) (Beta'-COP) (p102) (SP:P35606) [Homo sapiens]	32	0.26	gi|32264364|gb|AAP78680.1|	MBCTL1 [Monosiga brevicollis]	43	0.004
cn362	3	At5g67600	expressed protein	39	0.003	gi|128419|sp|P11728|NO75_MEDSA	EARLY NODULIN 75 (N-75) (NGM-75) pir||S04554 nodulin - alfalfa (fragment) emb|CAA31092.1| put. nodulin (soybean N-75 homolog.) [Medicago sativa]	35	0.001
cn363	2	At2g05840	20S proteasome alpha subunit A2 (PAA2) identical to GB:AF043519	445	1e-125	gi|12229897|sp|O48551|PSA6_SOYBN	Proteasome subunit alpha type 6 (20S proteasome alpha subunit A) (20S proteasome subunit alpha-1) (Proteasome iota subunit) pir||T06142 C 3.4.25.1 proteasome endopeptidase complex () iota chain - soybean gb|AAC28135.1| proteasome IOTA subunit [Glycine max]	464	1e-129
cn364	2	At5g10920	argininosuccinate lyase (AtArgH)	370	1e-103	gi|15238899|ref|NP_196653.1|	argininosuccinate lyase (AtArgH) [Arabidopsis thaliana] pir||T50801 argininosuccinate lyase (AtArgH) - Arabidopsis thaliana emb|CAB96847.1| argininosuccinate lyase (AtArgH) [Arabidopsis thaliana] gb|AAN41291.1| argininosuccinate lyase (AtArgH) [Arabidopsis thaliana]	370	1e-101
cn365	2	At4g29520	expressed protein	271	5e-76	gi|15233608|ref|NP_194681.1|	expressed protein [Arabidopsis thaliana] pir||T09915 hypothetical protein T16L4.30 - Arabidopsis thaliana emb|CAB45312.1| putative protein [Arabidopsis thaliana] emb|CAB79710.1| putative protein [Arabidopsis thaliana]	271	1e-74
cn366	4	At1g43710	histidine decarboxylase -related similar to histidine decarboxylase GB:BAA78331 GI:4996105 from [Brassica napus]	396	1e-111	gi|15218445|ref|NP_175036.1|	histidine decarboxylase -related [Arabidopsis thaliana] pir||E96500 probable histidine decarboxylase [imported] - Arabidopsis thaliana gb|AAF63121.1|AC009526_6 Putative histidine decarboxylase [Arabidopsis thaliana] gb|AAK25943.1|AF360233_1 putative histidine decarboxylase [Arabidopsis thaliana] gb|AAK64091.1| putative histidine decarboxylase [Arabidopsis thaliana] gb|AAK77493.1|AF389349_1 serine…	396	1e-109
cn367	5	At4g36130	60S ribosomal protein L8 (RPL8C) ribosomal protein L8, cytosolic, tomato, PIR1:R5TOL8	486	1e-138	gi|266944|sp|P29766|RL2_LYCES	60S RIBOSOMAL PROTEIN L2 (L8) (RIBOSOMAL PROTEIN TL2) pir||R5TOL8 ribosomal protein L8, cytosolic - tomato emb|CAA45863.1| ribosomal protein L2 [Lycopersicon esculentum]	503	1e-141
cn368	2	At3g19420	tyrosine phosphatase -related similar to GB:AAF08382 from [Drosophila melanogaster]	113	1e-25	gi|27447974|gb|AAO13749.1|AF268257_1	PTEN-like protein [Arabidopsis thaliana]	113	2e-24
cn369	5	At4g00370	expressed protein	296	9e-81	gi|30678625|ref|NP_567175.2|	expressed protein [Arabidopsis thaliana] dbj|BAC43000.1| unknown protein [Arabidopsis thaliana] gb|AAP78931.1| At4g00370 [Arabidopsis thaliana]	296	3e-79
cn37	1	At4g27170	2S seed storage protein 4 (2S albumin storage protein) (NWMU2-2S albumin 4) identical to SP|P15460	51	4e-07	gi|112762|sp|P01089|2SS_RICCO	2S albumin precursor (Allergen Ric c 1) pir||RZCS 2S seed storage protein precursor - castor bean emb|CAA38097.1| 2S albumin precursor [Ricinus communis]	95	7e-20
cn370	8	At2g43710	acyl-[acyl-carrier-protein] desaturase (stearoyl-ACP desaturase) identical to gi:15149310	505	1e-147	gi|951427|gb|AAA74692.1|	stearoyl-acyl-carrier protein desaturase	577	1e-167
cn371	8	At3g09200	60S acidic ribosomal protein P0 (RPP0B) similar to putative 60S acidic ribosomal protein P0 GB:P50346 [Glycine max]	399	1e-112	gi|1710587|sp|P50346|RLA0_SOYBN	60S ACIDIC RIBOSOMAL PROTEIN P0 pir||T07106 acidic ribosomal protein P0 - soybean gb|AAB63814.1| acidic ribosomal protein P0 [Glycine max]	402	1e-111
cn372	2	At1g80600	acetylornithine aminotransferase, mitochondrial (acetylornithine transaminase/AOTA/ACOAT), putative similar to SP|O04866 Acetylornithine aminotransferase, mitochondrial precursor (EC 2.6.1.11) (ACOAT) (Acetylornithine transaminase) (AOTA) {Alnus glutinosa}; contains Pfam profile PF00202: aminotransferase, class III	170	3e-67	gi|2811029|sp|O04866|ARGD_ALNGL	Acetylornithine aminotransferase, mitochondrial precursor (ACOAT) (Acetylornithine transaminase) (AOTA) emb|CAA69936.1| acetylornithine aminotransferase [Alnus glutinosa]	181	2e-70
cn373	2	At4g13430	aconitase family contains Pfam profile PF00330: Aconitase family (aconitate hydratase	237	1e-94	gi|18414006|ref|NP_567405.1|	aconitase family [Arabidopsis thaliana] gb|AAK76516.1| unknown protein [Arabidopsis thaliana] gb|AAM51226.1| unknown protein [Arabidopsis thaliana]	237	4e-93
cn374	1	At4g29040	26S proteasome AAA-ATPase subunit RPT2a Drosophila melanogaster 26S proteasome subunit 4 ATPase, PID:g1066065	374	1e-104	gi|6652880|gb|AAF22522.1|AF123391_1	26S proteasome AAA-ATPase subunit RPT2a [Arabidopsis thaliana]	374	1e-103
cn375	1	At2g20140	26S proteasome subunit 4	348	1e-96	gi|11045086|emb|CAC14432.1|	26S proteasome subunit 4-like protein [Brassica napus]	348	4e-95
cn376	2	At5g63570	glutamate-1-semialdehyde 2,1-aminomutase 1 (GSA 1) (glutamate-1-semialdehyde aminotransferase 1) (GSA-AT 1) identical to GSA 1 [SP|P42799]	301	2e-82	gi|28972461|gb|AAO63782.1|AF364595_1	glutamate 1-semialdehyde aminotransferase enzyme [Brassica napus]	306	1e-82
cn377	2	At3g52990	pyruvate kinase, putative similar to pyruvate kinase, cytosolic isozyme [Glycine max] SWISS-PROT:Q42806	293	1e-104	gi|18409740|ref|NP_566976.1|	pyruvate kinase, putative [Arabidopsis thaliana] gb|AAK56244.1|AF367255_1 AT3g52990/F8J2_160 [Arabidopsis thaliana] gb|AAM61526.1| pyruvate kinase-like protein [Arabidopsis thaliana] gb|AAN31877.1| putative pyruvate kinase [Arabidopsis thaliana] gb|AAN46773.1| At3g52990/F8J2_160 [Arabidopsis thaliana]	293	1e-103
cn378	4	At1g79200	expressed protein	106	1e-23	gi|18412298|ref|NP_565201.1|	expressed protein [Arabidopsis thaliana] dbj|BAC43165.1| unknown protein [Arabidopsis thaliana] gb|AAO39910.1| At1g79200 [Arabidopsis thaliana]	106	3e-22
cn379	2	At3g02420	expressed protein	269	2e-72	gi|18396183|ref|NP_566171.1|	expressed protein [Arabidopsis thaliana] gb|AAF32449.1| unknown protein [Arabidopsis thaliana] gb|AAK55706.1|AF380625_1 AT3g02420/F16B3_5 [Arabidopsis thaliana] gb|AAL06972.1| AT3g02420/F16B3_5 [Arabidopsis thaliana] gb|AAM62826.1| unknown [Arabidopsis thaliana]	269	5e-71
cn38	1	At1g67430	60S ribosomal protein L17 (RPL17B) similar to ribosomal protein GI:19101 from [Hordeum vulgare]	303	3e-83	gi|15824574|gb|AAL09401.1|AF307336_1	ribosomal protein [Petunia x hybrida]	310	1e-83
cn380	2	At1g27980	sphingosine-1-phosphate lyase -related similar to sphingosine-1-phosphate lyase [Homo sapiens] GI:4160532	389	1e-108	gi|15217780|ref|NP_174119.1|	sphingosine-1-phosphate lyase -related [Arabidopsis thaliana] pir||C86405 probable sphingosine-1-phosphate lyase [imported] - Arabidopsis thaliana gb|AAG51494.1|AC069471_25 sphingosine-1-phosphate lyase, putative [Arabidopsis thaliana] gb|AAK25876.1|AF360166_1 putative sphingosine-1-phosphate lyase [Arabidopsis thaliana] gb|AAM44962.1| putative sphingosine-1-phosphate lyase [Arabidopsis thaliana]	389	1e-107
cn381	4	At5g38480	14-3-3 protein GF14 psi (grf3/RCI1) identical to 14-3-3 protein GF14 psi GI:1168200, SP:P42644	455	1e-128	gi|8515888|gb|AAF76226.1|AF272572_1	14-3-3 protein [Populus x canescens]	476	1e-133
cn382	2	At3g56130	expressed protein acetyl-CoA carboxylase, biotin carboxyl carrier - Anabaena sp., PIR:B53311	236	8e-63	gi|18410433|ref|NP_567035.1|	expressed protein [Arabidopsis thaliana] gb|AAK55674.1|AF378871_1 AT3g56130/F18O21_90 [Arabidopsis thaliana] gb|AAK91481.1| AT3g56130/F18O21_90 [Arabidopsis thaliana]	236	2e-61
cn383	2	At5g61170	40S ribosomal protein S19 (RPS19C) 40S ribsomal protein S19, Oryza sativa, SWISSPROT:RS19_ORYSA	252	2e-67	gi|15240154|ref|NP_200925.1|	40S ribosomal protein S19 (RPS19C) [Arabidopsis thaliana] sp|Q9FNP8|R193_ARATH 40S ribosomal protein S19-3 dbj|BAB10379.1| 40S ribosomal protein S19 [Arabidopsis thaliana]	252	5e-66
cn384	4	At3g53740	60S ribosomal protein L36 (RPL36B) 60S RIBOSOMAL PROTEIN L36 - Schizosaccharomyces pombe, swissprot:Q92365	173	7e-44	gi|21104629|dbj|BAB93221.1|	putative 60S RIBOSOMAL PROTEIN L36 [Oryza sativa (japonica cultivar-group)]	177	1e-43
cn385	6	At5g65670	auxin-responsive protein IAA9 (Indoleacetic acid-induced protein 9) identical to SP|Q38827 Auxin-responsive protein IAA9 (Indoleacetic acid-induced protein 9) {Arabidopsis thaliana}	149	2e-36	gi|30698143|ref|NP_851275.1|	auxin-responsive protein IAA9 (Indoleacetic acid-induced protein 9) [Arabidopsis thaliana] sp|Q38827|AXI9_ARATH Auxin-responsive protein IAA9 (Indoleacetic acid-induced protein 9) pir||T05902 auxin-induced protein IAA9 - Arabidopsis thaliana gb|AAC49050.1| IAA9 emb|CAA16692.1| auxin-induced protein IAA9 [Arabidopsis thaliana] gb|AAG50093.1|AF334715_1 auxin-induced protein IAA9 [Arabidopsis thalia…	149	5e-35
cn386	3	At5g47550	expressed protein similar to unknown protein (pir||H71431)	92	1e-19	gi|11596186|gb|AAG38521.1|AF283536_1	cystatin-like protein [Citrus x paradisi]	94	1e-18
cn387	2	At2g18280	F-box containing tubby family protein similar to phosphodiesterase (GI:467578) [Mus musculus]; similar to Tubby related protein 2 (Tubby-like protein 2) (P4-6 protein) (Fragment) (SP:P46686) [Mus musculus];contains Pfam profile: PF01167: Tub family; contains Pfam PF00646: F-box domain	250	5e-67	gi|7635492|emb|CAB88665.1|	tubby-like protein [Cicer arietinum]	275	8e-73
cn388	5	At5g10170	myo-inositol-1-phosphate synthase -related protein myo-inositol-1-phosphate synthase, Nicotiana paniculata, EMBL:AB032073	490	1e-139	gi|14548095|sp|Q9FYV1|INO1_SESIN	Inositol-3-phosphate synthase (Myo-inositol-1-phosphate synthase) (MI-1-P synthase) (IPS) gb|AAG01148.1| myo-inositol 1-phosphate synthase [Sesamum indicum]	508	1e-143
cn389	5	At2g21490	dehydrin protein family contains Pfam domain, PF00257: Dehydrin	52	2e-07	gi|1706562|sp|Q07322|EC40_DAUCA	EMBRYOGENIC-CELL PROTEIN 40 (ECP40) pir||S33538 embryogenic cell protein ecp40 - carrot emb|CAA43906.1| ECP40 [Daucus carota]	65	1e-09
cn39	1	At4g27140	2S seed storage protein 1 (2S albumin storage protein) (NWMU1 - 2S albumin 1) identical to SP|P15457	55	2e-08	gi|112762|sp|P01089|2SS_RICCO	2S albumin precursor (Allergen Ric c 1) pir||RZCS 2S seed storage protein precursor - castor bean emb|CAA38097.1| 2S albumin precursor [Ricinus communis]	115	5e-25
cn390	3	At1g56070	elongation factor -related similar to ELONGATION FACTOR 2 GB:O14460 from [Schizosaccharomyces pombe]	504	1e-143	gi|30696056|ref|NP_849818.1|	elongation factor -related [Arabidopsis thaliana] gb|AAK32918.1|AF367331_1 At1g56070/T6H22_13 [Arabidopsis thaliana] gb|AAK96653.1| elongation factor EF-2 [Arabidopsis thaliana] gb|AAN31808.1| putative elongation factor [Arabidopsis thaliana] gb|AAN31864.1| putative elongation factor [Arabidopsis thaliana] gb|AAO11630.1| At1g56070/T6H22_13 [Arabidopsis thaliana]	504	1e-141
cn391	3	At2g20840	secretory carrier-associated membrane protein -related	351	3e-97	gi|15226410|ref|NP_179680.1|	secretory carrier-associated membrane protein -related [Arabidopsis thaliana] pir||A84594 hypothetical protein At2g20840 [imported] - Arabidopsis thaliana gb|AAD20911.1| putative secretory carrier-associated membrane protein [Arabidopsis thaliana]	351	8e-96
cn392	2	At1g20693	expressed protein	154	7e-38	gi|25402921|pir||F86339	protein F2D10.18 [imported] - Arabidopsis thaliana gb|AAF80615.1|AC069251_8 F2D10.18 [Arabidopsis thaliana]	155	9e-37
cn393	2	At2g44120	60S ribosomal protein L7 (RPL7C)	362	1e-100	gi|445613|prf||1909359B	ribosomal protein L7	368	1e-101
cn394	4	At3g13580	60S ribosomal protein L7 (RPL7D) similar to 60S ribosomal protein L7 GB:AAD14525 GI:4262232 from [Arabidopsis thaliana]	400	1e-112	gi|445613|prf||1909359B	ribosomal protein L7	401	1e-110
cn395	2	At2g27330	RRM-containing protein	103	1e-22	gi|30683481|ref|NP_565646.2|	RNA recognition motif (RRM)-containing protein [Arabidopsis thaliana]	103	3e-21
cn396	3	At2g20990	C2 domain-containing protein similar to Ca2+-dependent lipid-binding protein (CLB1) GI:2789434 from [Lycopersicon esculentum]	401	1e-112	gi|18399541|ref|NP_565495.1|	C2 domain-containing protein [Arabidopsis thaliana] gb|AAK76510.1| unknown protein [Arabidopsis thaliana] gb|AAM15203.1| expressed protein [Arabidopsis thaliana] gb|AAD29817.2| expressed protein [Arabidopsis thaliana] gb|AAM65475.1| unknown [Arabidopsis thaliana] gb|AAO42365.1| unknown protein [Arabidopsis thaliana] dbj|BAC76812.1| synaptotagmin A [Arabidopsis thaliana]	401	1e-111
cn397	2	At4g18040	translation initiation factor eIF4E	147	3e-36	gi|1352440|sp|P48599|IFE1_ORYSA	EUKARYOTIC TRANSLATION INITIATION FACTOR 4E (EIF-4E) (EIF4E) (MRNA CAP-BINDING PROTEIN) (EIF-4F 25 KD SUBUNIT) (EIF-4F P26 SUBUNIT) pir||JC5330 cap-binding protein p26 - rice gb|AAB40348.1| p26 dbj|BAB85343.1| eukaryotic translation initiation factor 4E [Oryza sativa (japonica cultivar-group)]	154	5e-37
cn398	3	At2g19480	nucleosome assembly protein -related	362	1e-100	gi|15224782|ref|NP_179538.1|	nucleosome assembly protein -related [Arabidopsis thaliana] pir||C84577 probable nucleosome assembly protein [imported] - Arabidopsis thaliana gb|AAD10147.1| putative nucleosome assembly protein [Arabidopsis thaliana] gb|AAM20622.1| putative nucleosome assembly protein [Arabidopsis thaliana] gb|AAO00962.1| putative nucleosome assembly protein [Arabidopsis thaliana]	362	5e-99
cn399	3	At4g28390	mitochondrial ADP,ATP carrier protein, putative similar to mitochondrial ADP,ATP carrier protein SP:P12857 from [Zea mays]	380	1e-106	gi|15235280|ref|NP_194568.1|	mitochondrial ADP,ATP carrier protein, putative [Arabidopsis thaliana] pir||T04608 ADP,ATP carrier protein F20O9.60 - Arabidopsis thaliana emb|CAA16877.1| ADP, ATP carrier-like protein [Arabidopsis thaliana] emb|CAB79641.1| ADP, ATP carrier-like protein [Arabidopsis thaliana] dbj|BAC42650.1| putative ADP,ATP carrier [Arabidopsis thaliana]	380	1e-104
cn4	2	At1g33330	peptide chain release factor, putative similar to peptide chain release factor 2 [Campylobacter jejuni] GI:6469929; contains Pfam profile PF00472: Peptidyl-tRNA hydrolase domain	105	1e-24	gi|20161254|dbj|BAB90181.1|	P0408G07.27 [Oryza sativa (japonica cultivar-group)] dbj|BAC00641.1| P0434C04.16 [Oryza sativa (japonica cultivar-group)]	110	2e-23
cn40	2	At4g27140	2S seed storage protein 1 (2S albumin storage protein) (NWMU1 - 2S albumin 1) identical to SP|P15457	57	7e-09	gi|112762|sp|P01089|2SS_RICCO	2S albumin precursor (Allergen Ric c 1) pir||RZCS 2S seed storage protein precursor - castor bean emb|CAA38097.1| 2S albumin precursor [Ricinus communis]	117	8e-26
cn400	2	At2g21820	expressed protein	106	4e-24	gi|5802250|gb|AAD51628.1|AF169025_1	seed maturation protein PM41 [Glycine max]	111	3e-24
cn401	3	At1g50380	expressed protein identical to hypothetical protein GB:AAD50051 GI:5734786 from [Arabidopsis thaliana]	357	6e-99	gi|18403046|ref|NP_564567.1|	expressed protein [Arabidopsis thaliana] pir||A96540 hypothetical protein F14I3.4 [imported] - Arabidopsis thaliana gb|AAD50051.1|AC007980_16 Similar to oligopeptidases [Arabidopsis thaliana] gb|AAL84967.1| At1g50380/F14I3_27 [Arabidopsis thaliana]	357	2e-97
cn402	12	At3g05590	60S ribosomal protein L18 (RPL18B) similar to GB:P42791	305	2e-83	gi|15230011|ref|NP_187210.1|	60S ribosomal protein L18 (RPL18B) [Arabidopsis thaliana] sp|P42791|RL18_ARATH 60S ribosomal protein L18 gb|AAF26138.1|AC011620_14 putative 60S ribosomal protein L18 [Arabidopsis thaliana] gb|AAK59824.1| AT3g05590/F18C1_14 [Arabidopsis thaliana] gb|AAL31164.1| AT3g05590/F18C1_14 [Arabidopsis thaliana]	305	4e-82
cn403	2	At1g19870	expressed protein contains Pfam profile: PF00612 IQ calmodulin-binding motif	135	4e-32	gi|25511725|pir||A86332	F6F9.8 protein - Arabidopsis thaliana gb|AAG12559.1|AC007797_19 Unknown Protein [Arabidopsis thaliana]	135	1e-30
cn404	2	At1g02860	expressed protein contains similarity to peroxin-2 GI:6103008 from [Pichia pastoris]	131	4e-31	gi|21618082|gb|AAM67132.1|	unknown [Arabidopsis thaliana]	131	1e-29
cn405	2	At1g69370	chorismate mutase (CM), putative similar to gi:5732016 and SP|P42738; contains Pfam profile: PF01817: Chorismate mutase	317	7e-87	gi|15222292|ref|NP_177096.1|	chorismate mutase (CM), putative [Arabidopsis thaliana] gb|AAG52497.1|AC018364_15 putative chorismate mutase; 16810-15349 [Arabidopsis thaliana] gb|AAG60103.1|AC073178_14 chorismate mutase, putative [Arabidopsis thaliana] dbj|BAC42501.1| putative chorismate mutase [Arabidopsis thaliana] gb|AAO63370.1| At1g69370 [Arabidopsis thaliana]	317	2e-85
cn406	1	At1g69370	chorismate mutase (CM), putative similar to gi:5732016 and SP|P42738; contains Pfam profile: PF01817: Chorismate mutase	150	6e-37	gi|15222292|ref|NP_177096.1|	chorismate mutase (CM), putative [Arabidopsis thaliana] gb|AAG52497.1|AC018364_15 putative chorismate mutase; 16810-15349 [Arabidopsis thaliana] gb|AAG60103.1|AC073178_14 chorismate mutase, putative [Arabidopsis thaliana] dbj|BAC42501.1| putative chorismate mutase [Arabidopsis thaliana] gb|AAO63370.1| At1g69370 [Arabidopsis thaliana]	150	2e-35
cn407	2	At1g13270	methionine aminopeptidase I (MAP1) -related similar to methionine aminopeptidase I (MAP1) GI:975722 from [Saccharomyces cerevisiae]	304	5e-83	gi|15222218|ref|NP_172785.1|	methionine aminopeptidase I (MAP1) -related [Arabidopsis thaliana] pir||C86267 probable methionine aminopeptidase [imported] - Arabidopsis thaliana gb|AAG09564.1|AC011810_23 Putative methionine aminopeptidase [Arabidopsis thaliana] gb|AAN17426.1| methionine aminopeptidase I (MAP1), putative [Arabidopsis thaliana] gb|AAN65100.1| methionine aminopeptidase I (MAP1), putative [Arabidopsis thaliana]	304	1e-81
cn408	2	At3g21510	two-component phosphorelay mediator -related similar to ATHP2 GB:BAA37111 [Arabidopsis thaliana] (FEBS Lett. 437 (1-2), 11-14 (1998)), identical to AHP1 GB:BAA36335 [Arabidopsis thaliana]	35	2e-06	gi|15233079|ref|NP_188788.1|	two-component phosphorelay mediator -related [Arabidopsis thaliana] dbj|BAA36335.1| AHP1 [Arabidopsis thaliana] dbj|BAA37112.1| ATHP3 [Arabidopsis thaliana] dbj|BAB02346.1| histidine-containing phosphotransfer protein-like [Arabidopsis thaliana] gb|AAK44080.1|AF370265_1 putative two-component phosphorelay mediator protein [Arabidopsis thaliana] gb|AAL34256.1| putative two-component phosphorelay m…	35	6e-05
cn409	2	At4g16720	60S ribosomal protein L15 (RPL15A)	308	7e-85	gi|22795244|gb|AAN08216.1|	ribosomal protein L15 [Oryza sativa (japonica cultivar-group)] gb|AAO59978.1| ribosomal protein L15 [Oryza sativa (japonica cultivar-group)]	310	4e-84
cn41	1	At3g55010	phosphoribosylformylglycinamidine cyclo-ligase precursor	96	1e-20	gi|541885|pir||JQ2256	phosphoribosylformylglycinamidine cyclo-ligase (EC 6.3.3.1) precursor - Arabidopsis thaliana gb|AAC37341.1| 5'-phosphoribosyl-5-aminoimidazole synthetase	96	2e-19
cn410	9	At4g36700	cupin domain-containing protein low similarity to preproMP27-MP32 from Cucurbita cv. Kurokawa Amakuri [GI:691752]; contains Pfam profile PF00190: Cupin	155	3e-38	gi|17221648|dbj|BAB78478.1|	preproMP73 [Cucurbita maxima]	204	9e-52
cn411	2	At3g50980	dehydrin, putative similar to dehydrin Xero 1 [Arabidopsis thaliana] SWISS-PROT:P25863	48	5e-06	gi|7442071|pir||T09876	dehydrin - upland cotton gb|AAA33059.1| dehydrin prf||1905415A Lea3 protein	73	3e-12
cn412	2	At2g29630	thiamin biosynthesis protein -related	409	1e-114	gi|15227584|ref|NP_180524.1|	thiamin biosynthesis protein -related [Arabidopsis thaliana] ref|NP_850135.1| thiamin biosynthesis protein -related [Arabidopsis thaliana] pir||F84698 probable thiamin biosynthesis protein [imported] - Arabidopsis thaliana gb|AAC35232.1| putative thiamin biosynthesis protein [Arabidopsis thaliana] gb|AAM12988.1| putative thiamin biosynthesis protein [Arabidopsis thaliana] gb|AAM91156.1| putative …	409	1e-113
cn413	2	At3g05560	putative 60S ribosomal protein L22 similar to 60S ribosomal protein L22 GB:AAF02883	162	1e-40	gi|15230008|ref|NP_187207.1|	putative 60S ribosomal protein L22 [Arabidopsis thaliana] sp|Q9M9W1|R22B_ARATH 60S ribosomal protein L22-2 gb|AAF26141.1|AC011620_17 putative 60S ribosomal protein L22 [Arabidopsis thaliana] gb|AAL38800.1| putative 60S ribosomal protein L22 [Arabidopsis thaliana] gb|AAM20231.1| putative 60S ribosomal protein L22 [Arabidopsis thaliana] gb|AAM66123.1| 60S ribosomal protein L22-2 [Arabidopsis thalia…	162	3e-39
cn414	2	At1g09960	sucrose transporter SUT4 (sucrose-proton symporter) nearly identical to sucrose transporter SUT4 [Arabidopsis thaliana] GI:9957053	338	1e-93	gi|27227722|emb|CAD29832.1|	sucrose transporter [Viscum album subsp. album]	355	4e-97
cn415	2	At2g16940	RRM-containing protein	77	1e-14	gi|18398260|ref|NP_565399.1|	RNA recognition motif (RRM)-containing protein [Arabidopsis thaliana] gb|AAC64224.2| putative splicing factor [Arabidopsis thaliana]	77	3e-13
cn416	4	At5g20620	polyubiquitin (UBQ4) identical to GI:17677	489	1e-139	gi|70644|pir||UQFS	ubiquitin precursor - common sunflower (fragment)	489	1e-137
cn417	2	At5g62390	calmodulin-binding protein family contains IQ calmodulin-binding motif, Pfam:PF00612	103	7e-23	gi|15241803|ref|NP_201045.1|	calmodulin-binding protein family [Arabidopsis thaliana] dbj|BAA97203.1| dbj|BAA90612.1~gene_id:MMI9.22~similar to unknown protein [Arabidopsis thaliana] gb|AAM13077.1| unknown protein [Arabidopsis thaliana] gb|AAM91166.1| unknown protein [Arabidopsis thaliana]	103	2e-21
cn418	4	At3g08590	2,3-bisphosphoglycerate-independent phosphoglycerate mutase -related similar to 2,3-bisphosphoglycerate-independent phosphoglycerate mutase GB:Q42908 [Mesembryanthemum crystallinum]	427	1e-120	gi|1346735|sp|P35493|PMGI_RICCO	2,3-bisphosphoglycerate-independent phosphoglycerate mutase (Phosphoglyceromutase) (BPG-independent PGAM) (PGAM-I) pir||S49647 phosphoglycerate mutase (EC 5.4.2.1), 2, 3-bisphosphoglycerate-independent - castor bean emb|CAA49995.1| phosphoglycerate mutase [Ricinus communis]	492	1e-138
cn419	3	At3g08590	2,3-bisphosphoglycerate-independent phosphoglycerate mutase -related similar to 2,3-bisphosphoglycerate-independent phosphoglycerate mutase GB:Q42908 [Mesembryanthemum crystallinum]	424	1e-119	gi|1346735|sp|P35493|PMGI_RICCO	2,3-bisphosphoglycerate-independent phosphoglycerate mutase (Phosphoglyceromutase) (BPG-independent PGAM) (PGAM-I) pir||S49647 phosphoglycerate mutase (EC 5.4.2.1), 2, 3-bisphosphoglycerate-independent - castor bean emb|CAA49995.1| phosphoglycerate mutase [Ricinus communis]	488	1e-137
cn42	1	At4g27140	2S seed storage protein 1 (2S albumin storage protein) (NWMU1 - 2S albumin 1) identical to SP|P15457	41	0.0004	gi|28207731|gb|AAO32314.1|	putative allergen I1 [Carya illinoinensis]	78	7e-14
cn420	2	At5g06760	late embryogenesis abundant protein LEA like	105	3e-23	gi|10334840|gb|AAG15415.1|	seed maturation protein [Glycine tabacina]	109	5e-23
cn421	1	At1g67360	stress related protein -related similar to stress related protein GI:5802955 from [Vitis riparia]	92	2e-19	gi|15220426|ref|NP_176904.1|	stress related protein -related [Arabidopsis thaliana] ref|NP_849856.1| stress related protein -related [Arabidopsis thaliana] sp|Q9FYF7|Y136_ARATH Hypothetical protein At1g67360 pir||A96697 protein F1N21.18 [imported] - Arabidopsis thaliana gb|AAG00248.1|AC002130_13 F1N21.18 [Arabidopsis thaliana] gb|AAK93588.1| putative stress related protein [Arabidopsis thaliana] gb|AAM14352.1| putative stres…	92	4e-18
cn422	11	At1g67360	stress related protein -related similar to stress related protein GI:5802955 from [Vitis riparia]	233	9e-62	gi|15220426|ref|NP_176904.1|	stress related protein -related [Arabidopsis thaliana] ref|NP_849856.1| stress related protein -related [Arabidopsis thaliana] sp|Q9FYF7|Y136_ARATH Hypothetical protein At1g67360 pir||A96697 protein F1N21.18 [imported] - Arabidopsis thaliana gb|AAG00248.1|AC002130_13 F1N21.18 [Arabidopsis thaliana] gb|AAK93588.1| putative stress related protein [Arabidopsis thaliana] gb|AAM14352.1| putative stres…	233	3e-60
cn423	2	At4g11420	initiation factor 3a annotation temporarily based on supporting cDNA gi|12407748|gb|AF291711.1|AF291711	403	1e-113	gi|6685538|sp|Q40554|IF3A_TOBAC	Eukaryotic translation initiation factor 3 subunit 10 (eIF-3 theta) (Eukaryotic translation initiation factor 3 large subunit) (eIF3a) (PNLA-35) pir||S47179 hypothetical protein - common tobacco emb|CAA56189.1| unnamed protein product [Nicotiana tabacum]	410	1e-113
cn424	2	At5g43940	alcohol dehydrogenase class III (glutathione-dependent formaldehyde dehydrogenase) (GSH-FDH) (ADHIII) identical to gi:1143388	498	1e-141	gi|2129562|pir||S71244	alcohol dehydrogenase (EC 1.1.1.1) class III - Arabidopsis thaliana emb|CAA57973.1| class III ADH, glutathione-dependent formaldehyde dehydrogenase. [Arabidopsis thaliana]	498	1e-140
cn425	2	At1g30580	GTP-binding protein -related Similar to WO8E3.3 gi|3880615 putative GTP-binding protein from C. elegans cosmid gb|Z92773. EST gb|AA597331 comes from this gene	439	1e-124	gi|7643796|gb|AAF65513.1|	GTP-binding protein [Capsicum annuum]	443	1e-123
cn426	2	At2g28490	cupin domain-containing protein similar to preproMP27-MP32 [Cucurbita cv. Kurokawa Amakuri] GI:691752, allergen Gly m Bd 28K [Glycine max] GI:12697782, vicilin [Matteuccia struthiopteris] GI:1019792; contains Pfam profile PF00190: Cupin	229	2e-60	gi|7484767|pir||T10443	probable major protein body membrane protein MP27 / major protein body protein MP32 precursor - cucurbit dbj|BAA06186.1| preproMP27-MP32 [Cucurbita cv. Kurokawa Amakuri]	258	1e-67
cn427	2	At4g26000	KH domain protein single-stranded nucleic acid-binding protein CBP - mouse, PIR2:S78515	222	3e-62	gi|15236094|ref|NP_194330.1|	KH domain protein [Arabidopsis thaliana] pir||T04255 hypothetical protein F20B18.110 - Arabidopsis thaliana emb|CAB39665.1| putative nucleic acid binding protein [Arabidopsis thaliana] emb|CAB79455.1| putative nucleic acid binding protein [Arabidopsis thaliana] gb|AAL07137.1| putative nucleic acid binding protein [Arabidopsis thaliana] gb|AAM20510.1| putative nucleic acid binding protein [Arabido…	222	8e-61
cn428	1	At5g63040	expressed protein similar to unknown protein (emb|CAB81845.1)	32	0.27	No hits found	-	-	-
cn429	1	No hits found	-	-	-	No hits found	-	-	-
cn43	1	At4g27140	2S seed storage protein 1 (2S albumin storage protein) (NWMU1 - 2S albumin 1) identical to SP|P15457	57	4e-09	gi|112762|sp|P01089|2SS_RICCO	2S albumin precursor (Allergen Ric c 1) pir||RZCS 2S seed storage protein precursor - castor bean emb|CAA38097.1| 2S albumin precursor [Ricinus communis]	104	6e-22
cn430	3	At5g64080	protease inhibitor/seed storage/lipid transfer protein (LTP) family contains Pfam protease inhibitor/seed storage/LTP family domain PF00234	136	2e-32	gi|10176956|dbj|BAB10276.1|	contains similarity to nonspecific lipid-transfer protein~gene_id:MHJ24.6 [Arabidopsis thaliana]	136	5e-31
cn431	3	At1g77120	alcohol dehydrogenase (ADH) identical to alcohol dehydrogenase GI:469467 from (Arabidopsis thaliana)	409	1e-115	gi|9885274|gb|AAG01382.1|AF194174_1	alcohol dehydrogenase 2 [Vitis vinifera] gb|AAL55726.1|AF271074_1 alcohol dehydrogenase 2 [Vitis vinifera]	431	1e-120
cn432	2	At5g11680	expressed protein predicted proteins, Arabidopsis thaliana	305	2e-83	gi|15239148|ref|NP_196729.1|	expressed protein [Arabidopsis thaliana] pir||T48527 hypothetical protein T22P22.70 - Arabidopsis thaliana emb|CAB87686.1| putative protein [Arabidopsis thaliana] gb|AAL32939.1| putative protein [Arabidopsis thaliana] gb|AAL36156.1| unknown protein [Arabidopsis thaliana] gb|AAM10172.1| putative protein [Arabidopsis thaliana] gb|AAM51276.1| unknown protein [Arabidopsis thaliana] gb|AAM65551.1| unk…	305	7e-82
cn433	2	At5g02960	40S ribosomal protein S23 (RPS23B) ribosomal protein S23, Fragaria x ananassa, PIR:S56673	270	5e-73	gi|1173187|sp|P46297|RS23_FRAAN	40S RIBOSOMAL PROTEIN S23 (S12) pir||S56673 ribosomal protein S23.e, cytosolic (clone RJ3) - garden strawberry gb|AAA79921.1| putative 40S ribosomal protein s12	282	3e-75
cn434	3	At5g37010	serine-rich protein -related hypothetical protein F1E22.8 - Arabidopsis thaliana, EMBL:AC007234	28	0.5	gi|15893397|ref|NP_346746.1|	Methyl-accepting chemotaxis protein [Clostridium acetobutylicum] pir||C96912 methyl-accepting chemotaxis protein [imported] - Clostridium acetobutylicum gb|AAK78086.1|AE007523_1 Methyl-accepting chemotaxis protein [Clostridium acetobutylicum]	33	1
cn435	1	No hits found	-	-	-	No hits found	-	-	-
cn436	2	No hits found	-	-	-	No hits found	-	-	-
cn437	3	At5g60640	protein disulfide isomerase family similar to protein disulfide isomerase GI:5902592 from [Volvox carteri f. nagariensis], GI:2708314 from Chlamydomonas reinhardtii; contains Pfam profile: PF00085 Thioredoxin	296	9e-81	gi|30697408|ref|NP_568926.2|	protein disulfide isomerase family [Arabidopsis thaliana]	296	3e-79
cn438	2	At1g64750	expressed protein	48	2e-06	gi|18408121|ref|NP_564839.1|	expressed protein [Arabidopsis thaliana] pir||F96670 hypothetical protein F13O11.6 [imported] - Arabidopsis thaliana gb|AAD38250.1|AC006193_6 Unknown protein [Arabidopsis thaliana] gb|AAL38814.1| unknown protein [Arabidopsis thaliana] gb|AAM20123.1| unknown protein [Arabidopsis thaliana] gb|AAM62664.1| unknown [Arabidopsis thaliana]	48	4e-05
cn439	6	At1g56110	nucleolar protein Nop56, putative similar to XNop56 protein [Xenopus laevis] GI:14799394; contains Pfam profile PF01798: Putative snoRNA binding domain	443	1e-125	gi|15223458|ref|NP_176007.1|	nucleolar protein Nop56, putative [Arabidopsis thaliana] pir||D96602 nucleolar protein [imported] - Arabidopsis thaliana gb|AAF02835.1|AC009894_6 nucleolar protein [Arabidopsis thaliana] gb|AAG40838.1|AF302492_1 NOP56-like protein [Arabidopsis thaliana] gb|AAK62596.1| At1g56110/T6H22_9 [Arabidopsis thaliana] gb|AAM26718.1| At1g56110/T6H22_9 [Arabidopsis thaliana] gb|AAM64641.1| SAR DNA binding pr…	443	1e-123
cn44	1	No hits found	-	-	-	No hits found	-	-	-
cn440	2	At4g31340	expressed protein myosin heavy chain, neuronal, Rattus norvegicus, Pir1:S21801	228	3e-60	gi|18417787|ref|NP_567873.1|	expressed protein [Arabidopsis thaliana] gb|AAN86191.1| unknown protein [Arabidopsis thaliana]	228	7e-59
cn441	3	At1g67430	60S ribosomal protein L17 (RPL17B) similar to ribosomal protein GI:19101 from [Hordeum vulgare]	305	3e-83	gi|15824574|gb|AAL09401.1|AF307336_1	ribosomal protein [Petunia x hybrida]	321	1e-86
cn442	3	At3g52880	monodehydroascorbate reductase, putative monodehydroascorbate reductase (NADH), Lycoperison esculentum, PIR:T06407	444	1e-125	gi|7449850|pir||T06407	monodehydroascorbate reductase (NADH2) (EC 1.6.5.4), cytosolic - tomato gb|AAC41654.1| ascorbate free radical reductase prf||2113407A ascorbate free radical reductase	467	1e-131
cn443	2	At3g24170	glutathione reductase, putative identical to GB:P48641 from [Arabidopsis thaliana]	347	5e-96	gi|2500116|sp|Q43621|GSHR_PEA	Glutathione reductase, cytosolic (GR) (GRase) (GOR2) pir||T06442 probable glutathione-disulfide reductase (EC 1.8.1.7) - garden pea emb|CAA66924.1| glutathione reductase [Pisum sativum]	353	1e-96
cn444	4	At3g53870	40S ribosomal protein S3 (RPS3B) ribosomal protein S3a - Xenopus laevis, PIR:R3XL3A	394	1e-110	gi|14192875|gb|AAK55780.1|AC079038_14	Putative 40S ribosomal protein; contains C-terminal domain [Oryza sativa]	398	1e-110
cn445	3	At4g27500	proton pump interactor supported by cDNA gi:15215673; non-consensus GA donor splice site at exon 6	183	8e-47	gi|22328976|ref|NP_194480.2|	proton pump interactor [Arabidopsis thaliana] emb|CAA05145.2| proton pump interactor [Arabidopsis thaliana] gb|AAK91382.1| AT4g27500/F27G19_100 [Arabidopsis thaliana] gb|AAN28853.1| At4g27500/F27G19_100 [Arabidopsis thaliana]	183	2e-45
cn446	6	At5g42960	expressed protein similar to unknown protein (gb|AAF69166.1)	326	1e-89	gi|9758585|dbj|BAB09198.1|	gb|AAF69166.1~gene_id:MBD2.16~similar to unknown protein [Arabidopsis thaliana]	326	3e-88
cn447	2	At5g61170	40S ribosomal protein S19 (RPS19C) 40S ribsomal protein S19, Oryza sativa, SWISSPROT:RS19_ORYSA	194	8e-52	gi|15240154|ref|NP_200925.1|	40S ribosomal protein S19 (RPS19C) [Arabidopsis thaliana] sp|Q9FNP8|R193_ARATH 40S ribosomal protein S19-3 dbj|BAB10379.1| 40S ribosomal protein S19 [Arabidopsis thaliana]	194	2e-50
cn448	2	At4g31270	expressed protein	141	3e-34	gi|7486677|pir||T04494	hypothetical protein F8F16.90 - Arabidopsis thaliana emb|CAA16530.1| hypothetical protein [Arabidopsis thaliana] emb|CAB79845.1| hypothetical protein [Arabidopsis thaliana]	141	1e-32
cn449	3	At2g21650	myb family transcription factor contains PFAM profile: PF00249 myb-like DNA-binding domain	119	1e-27	gi|15226604|ref|NP_179759.1|	myb family transcription factor [Arabidopsis thaliana] pir||G84603 hypothetical protein At2g21650 [imported] - Arabidopsis thaliana gb|AAD23640.1| unknown protein [Arabidopsis thaliana] gb|AAP40381.1| putative myb family transcription factor [Arabidopsis thaliana] gb|AAP40504.1| putative myb family transcription factor [Arabidopsis thaliana]	119	3e-26
cn45	1	At4g27170	2S seed storage protein 4 (2S albumin storage protein) (NWMU2-2S albumin 4) identical to SP|P15460	50	4e-07	gi|112762|sp|P01089|2SS_RICCO	2S albumin precursor (Allergen Ric c 1) pir||RZCS 2S seed storage protein precursor - castor bean emb|CAA38097.1| 2S albumin precursor [Ricinus communis]	83	2e-17
cn450	2	At5g25757	expressed protein	300	4e-82	gi|22327068|ref|NP_680222.1|	expressed protein [Arabidopsis thaliana] ref|NP_680223.1| expressed protein [Arabidopsis thaliana]	300	1e-80
cn451	3	At3g49010	60S ribosomal protein L13 (RPL13B)/breast basic conserved protein 1-related (BBC1)	310	6e-85	gi|18873677|emb|CAC81268.1|	putative cold-induced protein [Oryza sativa (indica cultivar-group)] gb|AAP85547.1| ribosomal protein large subunit 13 [Oryza sativa (japonica cultivar-group)]	313	1e-84
cn452	2	At4g30310	expressed protein D-ribulokinase - Klebsiella pneumoniae,Pir2:S78598	169	1e-42	gi|15234703|ref|NP_194760.1|	expressed protein [Arabidopsis thaliana] pir||D85354 hypothetical protein AT4g30310 [imported] - Arabidopsis thaliana emb|CAB81024.1| putative protein [Arabidopsis thaliana]	367	1e-100
cn453	2	At1g44835	expressed protein	277	7e-80	gi|30693857|ref|NP_175105.2|	expressed protein [Arabidopsis thaliana] dbj|BAC42869.1| unknown protein [Arabidopsis thaliana] gb|AAO63892.1| unknown protein [Arabidopsis thaliana]	277	2e-78
cn454	3	At3g29360	UDP-glucose dehydrogenase -related UDP-glucose 6-dehydrogenase (UDPGDH) GB:Q96558 from [Glycine max]	343	6e-95	gi|21326129|gb|AAM47595.1|	putative UDP-glucose dehydrogenase [Sorghum bicolor]	345	4e-94
cn455	2	At4g39660	alanine--glyoxylate aminotransferase (beta-alanine-pyruvate aminotransferase/AGT), putative similar to SP|Q64565 Alanine--glyoxylate aminotransferase 2, mitochondrial precursor (EC 2.6.1.44) (AGT 2) (Beta-alanine-pyruvate aminotransferase) {Rattus norvegicus}; contains Pfam profile PF00202: aminotransferase, class III	417	1e-117	gi|5731259|gb|AAD48837.1|AF166351_1	alanine:glyoxylate aminotransferase 2 homolog [Arabidopsis thaliana]	419	1e-116
cn456	3	At4g22220	iron-sulfur cluster assembly complex protein, putative (ISCU1) similar to iron-sulfur cluster assembly complex ISCU1 (GI:11545705) [Homo sapiens]; nifU protein homolog YPL135w (GI:15619823) [Saccharomyces cerevisiae] PIR2:S69049	249	2e-66	gi|15235569|ref|NP_193953.1|	iron-sulfur cluster assembly complex protein, putative (ISCU1) [Arabidopsis thaliana] pir||T04903 iron-sulfur cofactor synthesis protein nifU homolog T10I14.50 [similarity] - Arabidopsis thaliana emb|CAA16772.1| nifU-like protein [Arabidopsis thaliana] emb|CAB79177.1| nifU-like protein [Arabidopsis thaliana] gb|AAK32747.1|AF361579_1 AT4g22220/T10I14_50 [Arabidopsis thaliana] gb|AAL87374.1| AT4g22…	249	4e-65
cn457	2	At1g79750	malate oxidoreductase -related similar to malate oxidoreductase (NADP-dependent malic enzyme) GB:P34105 (Populus balsamifera subsp. trichocarpa)	162	2e-40	gi|8118507|gb|AAF73006.1|AF262997_1	NADP-dependent malic protein [Ricinus communis]	291	1e-77
cn458	2	At1g23750	expressed protein	196	1e-50	gi|18395285|ref|NP_564202.1|	expressed protein [Arabidopsis thaliana] pir||F86371 hypothetical protein F5O8.30 - Arabidopsis thaliana gb|AAC98030.1| ESTs gb|234051 and gb|F13722 come from this gene. [Arabidopsis thaliana] gb|AAM62726.1| unknown [Arabidopsis thaliana] gb|AAO22770.1| unknown protein [Arabidopsis thaliana] gb|AAO42431.1| unknown protein [Arabidopsis thaliana]	196	4e-49
cn459	3	At2g45330	expressed protein	298	3e-81	gi|15225454|ref|NP_182058.1|	expressed protein [Arabidopsis thaliana] pir||C84889 hypothetical protein At2g45330 [imported] - Arabidopsis thaliana gb|AAB82630.1| unknown protein [Arabidopsis thaliana] gb|AAO64806.1| At2g45330 [Arabidopsis thaliana]	298	1e-79
cn46	1	At1g35140	phosphate-induced (phi-1) protein -related similar to phi-1 GB:BAA33810 GI:3759184 from [Nicotiana tabacum]	76	4e-15	gi|11762144|gb|AAG40350.1|AF324998_1	At1g35140 [Arabidopsis thaliana]	76	1e-13
cn460	6	At1g49760	polyadenylate-binding protein (PABP), putative similar to poly(A)-binding protein GB:AAF66825 GI:7673359 from [Nicotiana tabacum]	261	4e-70	gi|7528270|gb|AAF63202.1|AF240679_1	poly(A)-binding protein [Cucumis sativus]	287	1e-76
cn461	1	At3g04920	40S ribosomal protein S24 (RPS24A) similar to ribosomal protein S19 GB:445612 [Solanum tuberosum] and similar to ribosomal protein S24 GB:4506703 [Homo sapiens]	186	1e-47	gi|445612|prf||1909359A	ribosomal protein S19	191	1e-47
cn462	1	At3g04920	40S ribosomal protein S24 (RPS24A) similar to ribosomal protein S19 GB:445612 [Solanum tuberosum] and similar to ribosomal protein S24 GB:4506703 [Homo sapiens]	220	7e-58	gi|445612|prf||1909359A	ribosomal protein S19	225	5e-58
cn463	2	At3g04920	40S ribosomal protein S24 (RPS24A) similar to ribosomal protein S19 GB:445612 [Solanum tuberosum] and similar to ribosomal protein S24 GB:4506703 [Homo sapiens]	225	2e-59	gi|445612|prf||1909359A	ribosomal protein S19	231	9e-60
cn464	2	At1g44350	gr1 protein virtually identical to gr1-protein from [Arabidopsis thaliana] GI:3559811; similar to IAA-amino acid hydrolase GI:3421384 from [Arabidopsis thaliana]	306	8e-84	gi|3559811|emb|CAA09330.1|	gr1-protein [Arabidopsis thaliana]	306	2e-82
cn465	2	No hits found	-	-	-	No hits found	-	-	-
cn466	2	At2g27090	expressed protein	213	1e-55	gi|15225846|ref|NP_180277.1|	expressed protein [Arabidopsis thaliana] pir||F84668 hypothetical protein At2g27090 [imported] - Arabidopsis thaliana gb|AAC77867.1| hypothetical protein [Arabidopsis thaliana]	213	4e-54
cn467	2	At4g02400	expressed protein	171	4e-43	gi|7487011|pir||T01310	hypothetical protein T14P8.20 - Arabidopsis thaliana gb|AAC19284.1| T14P8.20 gene product [Arabidopsis thaliana] emb|CAB80733.1| contains EST gb:AI998867.1 [Arabidopsis thaliana]	171	1e-41
cn468	2	At3g14240	subtilisin-like serine protease contains similarity to SBT1 GI:1771160 from [Lycopersicon esculentum]	388	1e-108	gi|18400323|ref|NP_566483.1|	subtilisin-like serine protease [Arabidopsis thaliana] dbj|BAB01030.1| subtilisin proteinase-like protein [Arabidopsis thaliana]	388	1e-107
cn469	2	At5g02100	expressed protein oxysterol-binding protein - Mus musculus, EMBL:AB017026	355	2e-98	gi|15241681|ref|NP_195830.1|	expressed protein [Arabidopsis thaliana] pir||T48231 hypothetical protein T7H20.150 - Arabidopsis thaliana emb|CAB82983.1| putative protein [Arabidopsis thaliana] gb|AAK92774.1| unknown protein [Arabidopsis thaliana] gb|AAM14105.1| putative oxysterol-binding protein [Arabidopsis thaliana]	355	5e-97
cn47	1	At1g67430	60S ribosomal protein L17 (RPL17B) similar to ribosomal protein GI:19101 from [Hordeum vulgare]	76	1e-28	gi|3914685|sp|O48557|RL17_MAIZE	60S RIBOSOMAL PROTEIN L17 pir||T01410 ribosomal protein L17 - maize gb|AAB88619.1| ribosomal protein L17 [Zea mays]	74	1e-32
cn470	2	At5g43850	expressed protein similar to unknown protein (pir||T02918)	316	7e-87	gi|21554849|gb|AAM63708.1|	submergence induced protein 2A [Arabidopsis thaliana]	318	4e-86
cn471	3	At1g01620	plasma membrane intrinsic protein 1c identical to plasma membrane intrinsic protein 1c SP:Q08733 from [Arabidopsis thaliana]	459	1e-129	gi|15223438|ref|NP_171668.1|	plasma membrane intrinsic protein 1c [Arabidopsis thaliana] sp|Q08733|PI13_ARATH Aquaporin PIP1.3 (Plasma membrane intrinsic protein 1c) (PIP1c) (Transmembrane protein B) (TMP-B) pir||A86147 hypothetical protein F22L4.16 - Arabidopsis thaliana emb|CAA49155.1| transmembrane protein TMP-B [Arabidopsis thaliana] gb|AAF81320.1|AC061957_16 Identical to a plasma membrane intrinsic protein 1C (transmemb…	459	1e-128
cn472	2	At5g23570	expressed protein similar to unknown protein (emb|CAB62356.1)	130	9e-31	gi|15237789|ref|NP_197747.1|	expressed protein [Arabidopsis thaliana] gb|AAF73960.1| SGS3 [Arabidopsis thaliana] dbj|BAA97244.1| emb|CAB62356.1~gene_id:MQM1.17~similar to unknown protein [Arabidopsis thaliana] gb|AAO22757.1| unknown protein [Arabidopsis thaliana] gb|AAO42374.1| unknown protein [Arabidopsis thaliana]	130	3e-29
cn473	4	At5g37720	RNA and export factor binding protein, putative transcriptional coactivator ALY, Mus musculus, EMBL:MMU89876	33	0.14	No hits found	-	-	-
cn474	1	At5g37720	RNA and export factor binding protein, putative transcriptional coactivator ALY, Mus musculus, EMBL:MMU89876	157	6e-39	gi|9663025|emb|CAC01084.1|	DIP2 protein [Arabidopsis thaliana]	157	2e-37
cn475	3	At5g10450	14-3-3 protein GF14 lambda (grf6/AFT1) identical to 14-3-3 GF14lambda GI:1345595 from [Arabidopsis thaliana]	432	1e-121	gi|30698122|ref|NP_851274.1|	14-3-3 protein GF14 kappa (grf8) [Arabidopsis thaliana] sp|P48348|1438_ARATH 14-3-3-like protein GF14 kappa (General regulatory factor 8) gb|AAD51783.1|AF145300_1 14-3-3 protein GF14 kappa [Arabidopsis thaliana] gb|AAK93673.1| putative 14-3-3 protein GF14kappa grf8 [Arabidopsis thaliana] gb|AAL85081.1| putative 14-3-3 protein GF14kappa [Arabidopsis thaliana] gb|AAM61642.1| 14-3-3 protein GF14kapp…	437	1e-121
cn476	3	At3g54940	cysteine proteinase contains similarity to cysteine proteinase GI:479060 from [Glycine max]	209	1e-54	gi|17979125|gb|AAL49820.1|	putative cysteine proteinase [Arabidopsis thaliana]	259	4e-68
cn477	3	At5g52920	pyruvate kinase, putative similar to pyruvate kinase isozyme G, chloroplast precursor [Nicotiana tabacum] SWISS-PROT:Q40546	315	1e-86	gi|15237303|ref|NP_200104.1|	pyruvate kinase, putative [Arabidopsis thaliana] dbj|BAB10440.1| pyruvate kinase [Arabidopsis thaliana] gb|AAM61075.1| pyruvate kinase [Arabidopsis thaliana]	315	4e-85
cn478	2	At1g02560	ATP-dependent Clp protease proteolytic subunit (ClpP5) identical to nClpP1 GB:BAA82065 GI:5360579 from [Arabidopsis thaliana]	335	2e-92	gi|18378982|ref|NP_563657.1|	ATP-dependent Clp protease proteolytic subunit (ClpP5) [Arabidopsis thaliana] pir||T52455 ATP-dependent clp proteinase (EC 3.4.21.-) chain P1 [imported] - Arabidopsis thaliana emb|CAB43488.1| ATP-dependent Clp protease subunit ClpP [Arabidopsis thaliana] dbj|BAA82065.1| nClpP1 [Arabidopsis thaliana] gb|AAG10637.1|AC022521_15 ATP-dependent Clp protease subunit ClpP [Arabidopsis thaliana] gb|AAM609…	335	6e-91
cn479	1	At3g20800	cell differentiation protein -related similar to cell differentiation protein, Rcd1p GB:CAB16251 from [Schizosaccharomyces pombe]	192	2e-49	gi|21537250|gb|AAM61591.1|	putative cell differentiation protein [Arabidopsis thaliana]	193	4e-48
cn48	1	At4g27170	2S seed storage protein 4 (2S albumin storage protein) (NWMU2-2S albumin 4) identical to SP|P15460	38	0.0005	gi|28207731|gb|AAO32314.1|	putative allergen I1 [Carya illinoinensis]	48	2e-05
cn480	4	At3g20800	cell differentiation protein -related similar to cell differentiation protein, Rcd1p GB:CAB16251 from [Schizosaccharomyces pombe]	442	1e-124	gi|15232369|ref|NP_188716.1|	cell differentiation protein -related [Arabidopsis thaliana] gb|AAM13902.1| putative cell differentiation protein [Arabidopsis thaliana] gb|AAM67486.1| putative cell differentiation protein [Arabidopsis thaliana]	442	1e-123
cn481	2	At3g10920	manganese superoxide dismutase (MSD1) identical to manganese superoxide dismutase [Arabidopsis thaliana] gi|3273751|gb|AAC24832	326	1e-89	gi|464775|sp|P35017|SODM_HEVBR	Superoxide dismutase [Mn], mitochondrial precursor pir||S39492 superoxide dismutase (EC 1.15.1.1) (Mn) - Para rubber tree gb|AAA16792.1| superoxide dismutase (manganese)	339	3e-92
cn482	2	At3g54640	tryptophan synthase, alpha subunit (TSA1) identical to gi:619753	382	1e-106	gi|21593559|gb|AAM65526.1|	tryptophan synthase alpha chain [Arabidopsis thaliana]	382	1e-105
cn483	2	At5g44120	12S seed storage protein (CRA1) nearly identical to SP|P15455 [Plant Mol Biol 11:805-820 (1988)]; contains Pfam profile PF00190 Cupin and Prosite 11-S plant seed storage proteins signature PS00305	205	2e-53	gi|8118510|gb|AAF73007.1|AF262998_1	legumin-like protein [Ricinus communis]	327	2e-88
cn484	3	At4g17390	60S ribosomal protein L15 (RPL15B)	325	2e-89	gi|22795244|gb|AAN08216.1|	ribosomal protein L15 [Oryza sativa (japonica cultivar-group)] gb|AAO59978.1| ribosomal protein L15 [Oryza sativa (japonica cultivar-group)]	332	6e-90
cn485	4	At3g22120	protease inhibitor/seed storage/lipid transfer protein (LTP) family similar to SP|Q00451|PRF1_LYCES 36.4 kDa proline-rich protein Lycopersicon esculentum, proline-rich cell wall protein [Medicago sativa] GI:3818416; contains Pfam profile PF00234 Protease inhibitor/seed storage/LTP family	71	6e-13	gi|1076501|pir||S52985	cell wall protein - alfalfa gb|AAD03487.1| proline-rich cell wall protein [Medicago sativa]	76	7e-13
cn486	3	At5g12410	expressed protein similarity to proteins of unknown function from human and mouse	106	2e-24	gi|18416857|ref|NP_568274.1|	expressed protein [Arabidopsis thaliana] emb|CAC42902.1| putative protein [Arabidopsis thaliana] gb|AAM83236.1| At5g12410 [Arabidopsis thaliana] gb|AAN64534.1| At5g12410/At5g12410 [Arabidopsis thaliana]	106	9e-23
cn487	5	At3g22960	pyruvate kinase, putative similar to pyruvate kinase isozyme A, chloroplast precursor [Ricinus communis] SWISS-PROT:Q43117	262	3e-87	gi|2497539|sp|Q43117|KPYA_RICCO	Pyruvate kinase isozyme A, chloroplast precursor pir||T10051 pyruvate kinase (EC 2.7.1.40) - castor bean gb|AAA33870.1| ATP:pyruvate phosphotransferase	388	1e-124
cn488	3	At3g07680	emp24/gp25L/p24 family similar to SP|Q15363 Cop-coated vesicle membrane protein p24 precursor (p24A) {Homo sapiens}; contains Pfam profile PF01105: emp24/gp25L/p24 family	321	3e-88	gi|15231496|ref|NP_187425.1|	emp24/gp25L/p24 family [Arabidopsis thaliana] gb|AAF13086.1|AC009176_13 putative coated vesicle membrane protein [Arabidopsis thaliana] gb|AAF21178.1|AC013483_2 putative coated vesicle membrane protein [Arabidopsis thaliana] gb|AAK25978.1|AF360268_1 putative coated vesicle membrane protein [Arabidopsis thaliana] gb|AAK64137.1| putative coated vesicle membrane protein [Arabidopsis thaliana]	321	7e-87
cn489	2	At5g58000	expressed protein similar to unknown protein (gb|AAD25584.1)	82	2e-16	gi|30696986|ref|NP_200608.2|	expressed protein [Arabidopsis thaliana]	82	6e-15
cn49	1	At4g27140	2S seed storage protein 1 (2S albumin storage protein) (NWMU1 - 2S albumin 1) identical to SP|P15457	38	0.0006	gi|112762|sp|P01089|2SS_RICCO	2S albumin precursor (Allergen Ric c 1) pir||RZCS 2S seed storage protein precursor - castor bean emb|CAA38097.1| 2S albumin precursor [Ricinus communis]	46	0.0001
cn490	2	At1g45249	ABA-responsive element binding protein 1 identical to ABA-responsive element binding protein 1 GI:9967417 from (Arabidopsis thaliana)	41	0.0005	gi|29027733|dbj|BAC65865.1|	bZIP transcription factor [Arabidopsis thaliana] dbj|BAC65868.1| bZIP transcription factor [Arabidopsis thaliana] dbj|BAC65870.1| bZIP transcription factor [Arabidopsis thaliana] dbj|BAC65873.1| bZIP transcription factor [Arabidopsis thaliana]	43	0.003
cn491	3	At2g37270	40S ribosomal protein S5 (RPS5A) identical to GP:3043428	357	5e-99	gi|6831665|sp|O65731|RS5_CICAR	40S RIBOSOMAL PROTEIN S5 emb|CAA06491.1| 40S ribosomal protein S5 [Cicer arietinum]	359	3e-98
cn492	3	At2g37270	40S ribosomal protein S5 (RPS5A) identical to GP:3043428	359	1e-99	gi|15228111|ref|NP_181264.1|	40S ribosomal protein S5 (RPS5A) [Arabidopsis thaliana] sp|Q9ZUT9|RS5A_ARATH 40S ribosomal protein S5-1 pir||F84790 40S ribosomal protein S5 [imported] - Arabidopsis thaliana gb|AAC98068.1| 40S ribosomal protein S5 [Arabidopsis thaliana] gb|AAL24331.1| 40S ribosomal protein S5 [Arabidopsis thaliana] gb|AAM10231.1| 40S ribosomal protein S5 [Arabidopsis thaliana]	359	3e-98
cn493	2	At5g14530	transducin / WD-40 repeat protein family similar to Will die slowly protein (SP:Q9V3J8) [Drosophila melanogaster] ; contains Pfam PF00400: WD domain, G-beta repeat (4 copies, 1 weak)	463	1e-131	gi|15241434|ref|NP_196957.1|	transducin / WD-40 repeat protein family [Arabidopsis thaliana] pir||T48626 hypothetical protein T15N1.20 - Arabidopsis thaliana emb|CAB87620.1| putative protein [Arabidopsis thaliana] gb|AAM64344.1| unknown [Arabidopsis thaliana]	463	1e-129
cn494	2	At3g21510	two-component phosphorelay mediator -related similar to ATHP2 GB:BAA37111 [Arabidopsis thaliana] (FEBS Lett. 437 (1-2), 11-14 (1998)), identical to AHP1 GB:BAA36335 [Arabidopsis thaliana]	88	4e-18	gi|5689238|dbj|BAA82874.1|	histidine-containing phosphotransfer protein [Zea mays]	90	2e-17
cn495	9	At5g06140	sorting nexin-related protein	361	1e-100	gi|15239935|ref|NP_196232.1|	sorting nexin-related protein [Arabidopsis thaliana]	361	1e-98
cn496	2	At3g28770	expressed protein	38	0.004	gi|23613089|ref|NP_703411.1|	hypothetical protein [Plasmodium falciparum 3D7] emb|CAD51431.1| hypothetical protein [Plasmodium falciparum 3D7]	41	0.023
cn497	5	At2g43710	acyl-[acyl-carrier-protein] desaturase (stearoyl-ACP desaturase) identical to gi:15149310	355	3e-98	gi|3355634|emb|CAA07350.1|	stearoyl-acyl carrier protein desaturase [Linum usitatissimum]	366	1e-100
cn498	3	At5g19780	tubulin alpha-3/alpha-5 chain (TUA5) nearly identical to SP|P20363 Tubulin alpha-3/alpha-5 chain {Arabidopsis thaliana}	425	1e-119	gi|15241168|ref|NP_197478.1|	tubulin alpha-3/alpha-5 chain (TUA3) [Arabidopsis thaliana] ref|NP_197479.1| tubulin alpha-3/alpha-5 chain (TUA5) [Arabidopsis thaliana] sp|P20363|TBA3_ARATH Tubulin alpha-3/alpha-5 chain pir||A32712 tubulin alpha-5 chain - Arabidopsis thaliana gb|AAA32888.1| alpha-tubulin gb|AAA32891.1| alpha-5 tubulin gb|AAK32888.1|AF367301_1 AT5g19770/T29J13_190 [Arabidopsis thaliana] gb|AAK64169.1| putative t…	425	1e-118
cn499	3	At1g74960	3-ketoacyl-ACP synthase -related similar to 3-ketoacyl-ACP synthase GI:3800747 from [Cuphea pulcherrima]	376	1e-105	gi|7433754|pir||T10055	probable 3-oxoacyl-[acyl-carrier-protein] synthase (EC 2.3.1.41) precursor, chloroplast - castor bean gb|AAA33872.1| beta-ketoacyl-ACP synthase	471	1e-132
cn5	1	At3g09390	metallothionein-related protein similar to metallothionein GB:JQ2128 [Glycine max]	37	0.004	gi|266579|sp|P30564|MT2_RICCO	Metallothionein-like protein type 2 pir||T10087 metallothionein - castor bean gb|AAC37473.1| metallothionein	66	2e-10
cn50	1	At1g67430	60S ribosomal protein L17 (RPL17B) similar to ribosomal protein GI:19101 from [Hordeum vulgare]	102	2e-36	gi|15824574|gb|AAL09401.1|AF307336_1	ribosomal protein [Petunia x hybrida]	102	2e-35
cn500	2	At2g38710	expressed protein	347	6e-96	gi|18404840|ref|NP_565894.1|	expressed protein [Arabidopsis thaliana] pir||D84808 hypothetical protein At2g38710 [imported] - Arabidopsis thaliana gb|AAC67347.1| expressed protein [Arabidopsis thaliana] gb|AAM62983.1| unknown [Arabidopsis thaliana] gb|AAM83232.1| At2g38710/T6A23.9 [Arabidopsis thaliana] gb|AAN18146.1| At2g38710/T6A23.9 [Arabidopsis thaliana]	347	2e-94
cn501	2	At2g24580	sarcosine oxidase family similar to peroxisomal sarcosine oxidase from Homo sapiens [SP|Q9P0Z9], Oryctolagus cuniculus [SP|P79371], Mus musculus [SP|Q9D826]	319	1e-87	gi|15224169|ref|NP_180034.1|	sarcosine oxidase family [Arabidopsis thaliana] sp|Q9SJA7|SOX_ARATH Potential sarcosine oxidase pir||D84638 probable sarcosine oxidase [imported] - Arabidopsis thaliana gb|AAD23888.1| putative sarcosine oxidase [Arabidopsis thaliana] gb|AAL38730.1| putative sarcosine oxidase [Arabidopsis thaliana] gb|AAM51322.1| putative sarcosine oxidase [Arabidopsis thaliana]	319	3e-86
cn502	1	At1g16740	ribosomal protein L20 -related similar to ribosomal protein L20 GI:3603025 from [Guillardia theta]	221	3e-58	gi|15219330|ref|NP_173118.1|	ribosomal protein L20 -related [Arabidopsis thaliana] gb|AAM63502.1| ribosomal protein L20, putative [Arabidopsis thaliana]	221	8e-57
cn503	1	At1g16740	ribosomal protein L20 -related similar to ribosomal protein L20 GI:3603025 from [Guillardia theta]	125	1e-29	gi|15219330|ref|NP_173118.1|	ribosomal protein L20 -related [Arabidopsis thaliana] gb|AAM63502.1| ribosomal protein L20, putative [Arabidopsis thaliana]	125	3e-28
cn504	2	At2g25100	ribonuclease large subunit -related similarity to predicted protein, Schizosaccharomyces pombe, GB:Z69727	402	1e-112	gi|18400719|ref|NP_565584.1|	ribonuclease large subunit -related [Arabidopsis thaliana] dbj|BAC42289.1| putative ribonuclease large subunit [Arabidopsis thaliana] gb|AAO64017.1| putative ribonuclease large subunit [Arabidopsis thaliana]	402	1e-111
cn505	2	At4g25130	protein-methionine-S-oxide reductase	363	1e-101	gi|29469000|gb|AAO43182.1|	peptide methionine sulfoxide reductase; cPMSR [Gossypium barbadense]	373	1e-102
cn506	2	At1g21450	scarecrow-like transcription factor 1 (SCL1) identical to scarecrow-like 1 GB:AAF21043 GI:6644390 from [Arabidopsis thaliana]	58	6e-09	gi|15218990|ref|NP_173566.1|	scarecrow-like transcription factor 1 (SCL1) [Arabidopsis thaliana] pir||E86347 scarecrow-like 1 protein F24J8.8 - Arabidopsis thaliana gb|AAF21043.1|AF210731_1 scarecrow-like 1 [Arabidopsis thaliana] gb|AAF87898.1|AC015447_8 scarecrow-like 1 protein [Arabidopsis thaliana] gb|AAK76507.1| putative scarecrow 1 protein [Arabidopsis thaliana] gb|AAM20276.1| unknown protein [Arabidopsis thaliana] gb|A…	58	2e-07
cn507	3	At2g20890	expressed protein	325	3e-89	gi|18399513|ref|NP_565491.1|	expressed protein [Arabidopsis thaliana] pir||F84594 hypothetical protein At2g20890 [imported] - Arabidopsis thaliana gb|AAD20906.1| expressed protein [Arabidopsis thaliana] gb|AAL32877.1| Unknown protein [Arabidopsis thaliana] gb|AAM10158.1| unknown protein [Arabidopsis thaliana]	325	9e-88
cn508	3	At4g30190	ATPase 2, plasma membrane-type (proton pump 2) (proton-exporting ATPase), putative strong similarity to SP|P19456 ATPase 2, plasma membrane-type (EC 3.6.3.6) (Proton pump 2) {Arabidopsis thaliana}; contains InterPro accession IPR001757: ATPase, E1-E2 type; contains Pfam profile PF00690: Cation transporter/ATPase, N-terminus	310	7e-85	gi|31580853|dbj|BAC77531.1|	plasma membrane H+-ATPase [Sesbania rostrata]	329	3e-89
cn509	2	At4g39730	expressed protein	218	2e-57	gi|12667247|gb|AAK01359.1|AF314810_1	dehydration stress-induced protein [Brassica napus]	224	1e-57
cn51	8	At2g23240	metallothionein-related protein identical to an EST: GB:X92116:ATECPRHOM; contains a vertebrate metallothionein signature (PS00203)	120	4e-28	gi|4105810|gb|AAD02561.1|	PGPS/NH21 [Petunia x hybrida]	129	4e-29
cn510	2	At2g25110	expressed protein similarity to stromal cell-derived factor 2, Mus musculus, PIR2:JC5105; contains EST gb:T22533, AA067386, Z18160	281	3e-76	gi|21593658|gb|AAM65625.1|	unknown [Arabidopsis thaliana]	281	8e-75
cn511	5	At1g80300	adenine nucleotide translocase identical to adenine nucleotide translocase GB:Z49227 [Arabidopsis thaliana] (FEBS Lett. 374 (3), 351-355 (1995))	286	8e-78	gi|6226239|sp|O24381|TLC1_SOLTU	PLASTIDIC ATP/ADP-TRANSPORTER pir||T07420 ATP/ADP-transporter, chloroplast - potato emb|CAA71785.1| plastidic ATP/ADP-transporter [Solanum tuberosum]	303	3e-81
cn512	2	No hits found	-	-	-	gi|220578|dbj|BAA00447.1|	open reading frame (251 AA) [Mus musculus]	33	0.88
cn513	4	At1g54990	expressed protein	225	2e-59	gi|30695863|ref|NP_564672.2|	expressed protein [Arabidopsis thaliana] pir||D96591 hypothetical protein T24C10.10 [imported] - Arabidopsis thaliana gb|AAG00878.1|AC064840_9 Hypothetical protein [Arabidopsis thaliana] gb|AAG51115.1|AC069144_12 unknown protein [Arabidopsis thaliana] gb|AAL67030.1| unknown protein [Arabidopsis thaliana] gb|AAM67517.1| unknown protein [Arabidopsis thaliana]	225	6e-58
cn514	3	At3g05560	putative 60S ribosomal protein L22 similar to 60S ribosomal protein L22 GB:AAF02883	167	6e-42	gi|15230008|ref|NP_187207.1|	putative 60S ribosomal protein L22 [Arabidopsis thaliana] sp|Q9M9W1|R22B_ARATH 60S ribosomal protein L22-2 gb|AAF26141.1|AC011620_17 putative 60S ribosomal protein L22 [Arabidopsis thaliana] gb|AAL38800.1| putative 60S ribosomal protein L22 [Arabidopsis thaliana] gb|AAM20231.1| putative 60S ribosomal protein L22 [Arabidopsis thaliana] gb|AAM66123.1| 60S ribosomal protein L22-2 [Arabidopsis thalia…	167	2e-40
cn515	2	At2g21660	glycine-rich RNA-binding protein (AtGRP7) SP|Q03250 Glycine-rich RNA-binding protein 7 {Arabidopsis thaliana}	87	4e-18	gi|18076086|emb|CAC80549.1|	glycine-rich RNA-binding protein [Ricinus communis]	98	8e-20
cn516	4	At2g21660	glycine-rich RNA-binding protein (AtGRP7) SP|Q03250 Glycine-rich RNA-binding protein 7 {Arabidopsis thaliana}	147	6e-36	gi|18076086|emb|CAC80549.1|	glycine-rich RNA-binding protein [Ricinus communis]	169	3e-41
cn517	5	At5g49950	expressed protein contains similarity to alpha/beta hydrolase	343	6e-95	gi|15240586|ref|NP_199806.1|	expressed protein [Arabidopsis thaliana] dbj|BAA97016.1| contains similarity to alpha/beta hydrolase~gene_id:K9P8.9 [Arabidopsis thaliana]	343	2e-93
cn518	3	At1g75270	dehydroascorbate reductase, putative similar to GI:6939839 from [Oryza sativa]	335	2e-92	gi|28192427|gb|AAL71857.1|	dehydroascorbate reductase [Nicotiana tabacum]	344	1e-93
cn519	2	At2g41250	haloacid dehalogenase-like hydrolase family low similarity to SP|Q94915 Rhythmically expressed gene 2 protein (DREG-2) {Drosophila melanogaster}; contains InterPro accession IPR005834: Haloacid dehalogenase-like hydrolase	187	3e-48	gi|15227309|ref|NP_181658.1|	haloacid dehalogenase-like hydrolase family [Arabidopsis thaliana] pir||F84839 hypothetical protein At2g41250 [imported] - Arabidopsis thaliana gb|AAC78546.1| hypothetical protein [Arabidopsis thaliana] gb|AAL49776.1| unknown protein [Arabidopsis thaliana] gb|AAM91665.1| unknown protein [Arabidopsis thaliana]	187	7e-47
cn52	6	At2g47610	60S ribosomal protein L7A (RPL7aA)	397	1e-111	gi|548774|sp|P35685|RL7A_ORYSA	60S RIBOSOMAL PROTEIN L7A pir||S38360 ribosomal protein L7a, cytosolic - rice dbj|BAA02156.1| ribosomal protein L7A [Oryza sativa (japonica cultivar-group)]	407	1e-112
cn520	3	At3g24550	protein kinase -related similar to GB:BAA24694 from [Arabidopsis thaliana] (Plant Cell Physiol. 38 (3), 248-258 (1997))	53	1e-07	gi|30149116|ref|XP_300853.1|	hypothetical protein XP_300853 [Homo sapiens]	59	6e-08
cn521	3	At3g54320	ovule development protein, putative similar to ovule development protein aintegumenta (GI:1209099) [Arabidopsis thaliana]	188	3e-48	gi|15232481|ref|NP_191000.1|	ovule development protein, putative [Arabidopsis thaliana] pir||T47591 aintegumaenta-like protein - Arabidopsis thaliana emb|CAB81797.1| aintegumaenta-like protein [Arabidopsis thaliana]	188	8e-47
cn522	2	At3g63030	expressed protein predicted protein, Arabidopsis thaliana	194	3e-50	gi|15229373|ref|NP_191862.1|	expressed protein [Arabidopsis thaliana] pir||T48092 hypothetical protein T20O10.130 - Arabidopsis thaliana emb|CAB87748.1| putative protein [Arabidopsis thaliana]	194	9e-49
cn523	2	No hits found	-	-	-	No hits found	-	-	-
cn524	5	At1g08480	expressed protein	221	3e-58	gi|18390902|ref|NP_563819.1|	expressed protein [Arabidopsis thaliana] gb|AAK96507.1| At1g08480/T27G7_10 [Arabidopsis thaliana] gb|AAL31221.1| At1g08480/T27G7_10 [Arabidopsis thaliana]	221	9e-57
cn525	4	At4g09800	40S ribosomal protein S18 (RPS18C)	268	3e-72	gi|15219950|ref|NP_173692.1|	40S ribosomal protein S18 (RPS18A) [Arabidopsis thaliana] ref|NP_192718.1| 40S ribosomal protein S18 (RPS18C) [Arabidopsis thaliana] ref|NP_564434.1| 40S ribosomal protein S18 (RPS18B) [Arabidopsis thaliana] sp|P34788|RS18_ARATH 40S ribosomal protein S18	268	9e-71
cn526	3	At2g02870	Kelch repeat containing F-box protein family low similarity to SP|Q9NR64 Kelch-like protein 1 {Homo sapiens}; contains Pfam profiles PF01344: Kelch motif, PF00646: F-box domain	76	2e-14	gi|15227057|ref|NP_178390.1|	Kelch repeat containing F-box protein family [Arabidopsis thaliana] pir||H84441 hypothetical protein At2g02870 [imported] - Arabidopsis thaliana gb|AAC32908.1| predicted by genefinder and genscan [Arabidopsis thaliana] gb|AAL31196.1| At2g02870/T17M13.4 [Arabidopsis thaliana] gb|AAN72228.1| At2g02870/T17M13.4 [Arabidopsis thaliana]	76	7e-13
cn527	2	At5g62570	calmodulin-binding protein similar to calmodulin-binding protein TCB60 GI:1698548 from [Nicotiana tabacum]	129	2e-30	gi|10178088|dbj|BAB11507.1|	contains similarity to calmodulin-binding protein~gene_id:K19B1.18 [Arabidopsis thaliana]	135	5e-31
cn528	2	At2g30970	aspartate aminotransferase, mitochondrial (transaminase A/Asp1) identical to SP|P46643 Aspartate aminotransferase, mitochondrial precursor (EC 2.6.1.1) (Transaminase A) {Arabidopsis thaliana}	557	1e-159	gi|15224592|ref|NP_180654.1|	aspartate aminotransferase, mitochondrial (transaminase A/Asp1) [Arabidopsis thaliana] sp|P46643|AAT1_ARATH Aspartate aminotransferase, mitochondrial precursor (Transaminase A) pir||H84714 aspartate aminotransferase (AAT1) [imported] - Arabidopsis thaliana gb|AAA79369.1| aspartate aminotransferase gb|AAC20731.1| aspartate aminotransferase (AAT1) [Arabidopsis thaliana] gb|AAL24394.1| aspartate ami…	557	1e-158
cn529	3	At1g14810	aspartate-semialdehyde dehydrogenase -related similar to aspartate-semialdehyde dehydrogenase SP:O31219 [Legionella pneumophila]	359	1e-100	gi|25402783|pir||B86282	protein F10B6.22 [imported] - Arabidopsis thaliana gb|AAF79239.1|AC006917_24 F10B6.22 [Arabidopsis thaliana]	362	4e-99
cn53	11	At5g39850	40S ribosomal protein S9 (RPS9C) 40S ribosomal protein S9 - Chlamydomonas sp.,EMBL:AU066528	351	4e-97	gi|15242498|ref|NP_198801.1|	40S ribosomal protein S9 (RPS9C) [Arabidopsis thaliana] dbj|BAB10209.1| 40S ribosomal protein S9 [Arabidopsis thaliana] gb|AAM65655.1| 40S ribosomal protein S9-like [Arabidopsis thaliana]	351	1e-95
cn530	2	At2g02570	expressed protein	212	1e-55	gi|30678010|ref|NP_178361.2|	expressed protein [Arabidopsis thaliana] ref|NP_849927.1| expressed protein [Arabidopsis thaliana] gb|AAO22752.1| unknown protein [Arabidopsis thaliana] gb|AAO42359.1| unknown protein [Arabidopsis thaliana]	212	3e-54
cn531	2	At5g46290	3-oxoacyl-[acyl-carrier-protein] synthase I precursor (beta-ketoacyl-acp synthase I) (KAS I) (sp|P52410)	352	1e-97	gi|7433753|pir||T10061	3-oxoacyl-[acyl-carrier-protein] synthase (EC 2.3.1.41) precursor, chloroplast - castor bean gb|AAA33873.1| beta-ketoacyl-ACP synthase	392	1e-111
cn532	2	At1g09690	60S ribosomal protein L21 (RPL21C) Similar to ribosomal protein L21 (gb|L38826). ESTs gb|AA395597,gb|ATTS5197 come from this gene	306	8e-84	gi|13489167|gb|AAK27801.1|AC022457_4	60S ribosomal protein L21 [Oryza sativa (japonica cultivar-group)] gb|AAP54186.1| 60S ribosomal protein L21 [Oryza sativa (japonica cultivar-group)]	310	9e-84
cn533	5	At3g52850	spot 3 protein / vacuolar sorting receptor homolog (AtELP1) 97% identical to vacuolar sorting receptor homolog (GP:1737218) [Arabidopsis thaliana]	442	1e-124	gi|7484768|pir||T00044	vacuolar sorting receptor protein homolog PV72 - cucurbit dbj|BAA25079.1| PV72 [Cucurbita cv. Kurokawa Amakuri]	458	1e-128
cn534	3	At3g13150	pentatricopeptide (PPR) repeat-containing protein contains Pfam profile PF01535: PPR repeat	33	0.13	gi|13366022|dbj|BAB39352.1|	cell surface glycoprotein precursor [Haloarcula japonica]	38	0.083
cn535	2	At1g72370	40S ribosomal protein SA (RPSaA) identical to laminin receptor-like protein GB:U01955 [Arabidopsis thaliana]	373	1e-104	gi|8928330|sp|O80377|RSP4_DAUCA	40S ribosomal protein SA (p40) pir||T14281 P40-like ribosomal protein - carrot dbj|BAA32821.1| P40-like protein [Daucus carota]	385	1e-106
cn536	6	At2g34250	protein transport protein SEC61 alpha subunit -related	480	1e-136	gi|6581004|gb|AAF18411.1|AF190652_1	putative integral membrane protein [Phaseolus vulgaris]	498	1e-140
cn537	3	At1g26910	60S ribosomal protein L10 (RPL10B) Nearly identical to ribosomal protein L10.e, Wilm's tumor suppressor homologue, gi|17682 (Z15157), however differences in sequence indicate this is a different member of the L10 family	388	1e-110	gi|18203445|sp|Q9SPB3|RL10_VITRI	60S ribosomal protein L10 (QM protein homolog) gb|AAD56018.1|AF180758_1 60S ribosomal protein L10 [Vitis riparia]	403	1e-113
cn538	1	At1g26910	60S ribosomal protein L10 (RPL10B) Nearly identical to ribosomal protein L10.e, Wilm's tumor suppressor homologue, gi|17682 (Z15157), however differences in sequence indicate this is a different member of the L10 family	409	1e-115	gi|18203445|sp|Q9SPB3|RL10_VITRI	60S ribosomal protein L10 (QM protein homolog) gb|AAD56018.1|AF180758_1 60S ribosomal protein L10 [Vitis riparia]	429	1e-119
cn539	2	At5g53400	expressed protein contains similarity to nuclear movement protein nudC	228	2e-60	gi|30524691|emb|CAC85247.1|	salt tolerance protein 5 [Beta vulgaris]	236	3e-61
cn54	4	At5g44120	12S seed storage protein (CRA1) nearly identical to SP|P15455 [Plant Mol Biol 11:805-820 (1988)]; contains Pfam profile PF00190 Cupin and Prosite 11-S plant seed storage proteins signature PS00305	104	2e-38	gi|1465711|emb|CAA67879.1|	legumin precursor [Quercus robur]	128	3e-51
cn540	2	At1g05070	expressed protein ESTs gb|T144077 and gb|T43352 come from this gene	189	1e-48	gi|27922919|gb|AAO24648.1|	unknown protein [Phytophthora sojae]	216	2e-55
cn541	2	At1g56450	20S proteasome beta subunit G1 (PBG1) identical to 20S proteasome beta subunit (PBG1) GI:3421123 [Arabidopsis thaliana]	399	1e-112	gi|25290071|pir||T51986	C 3.4.25.1 proteasome endopeptidase complex () chain PBG1 [imported] - Arabidopsis thaliana gb|AAC32074.1| 20S proteasome beta subunit PBG1 [Arabidopsis thaliana]	400	1e-110
cn542	2	At4g38970	fructose-bisphosphate aldolase, putative strong similarity to plastidic fructose-bisphosphate aldolase (EC 4.1.2.13) from Nicotiana paniculata (NPALDP1) [GI:4827251], Oryza sativa, PIR2:T02057 [SP|Q40677]	340	4e-94	gi|21311559|gb|AAM46780.1|AF467803_1	latex plastidic aldolase-like protein [Hevea brasiliensis]	359	2e-98
cn543	2	At1g24450	ribonuclease III -related similar to ESTs emb|Z18464 and gb|AA389811	177	4e-45	gi|15221749|ref|NP_173854.1|	ribonuclease III -related [Arabidopsis thaliana] gb|AAF97957.1|AC000103_7 F21J9.11 [Arabidopsis thaliana] gb|AAK73956.1| At1g24450/F21J9_210 [Arabidopsis thaliana] gb|AAM16183.1| At1g24450/F21J9_210 [Arabidopsis thaliana]	177	1e-43
cn544	5	At3g52590	ubiquitin extension protein 1 (UBQ1)/60S ribosomal protein L40 (RPL40B) identical to GI:166929, GI:166930	248	2e-66	gi|322750|pir||S28420	ubiquitin / ribosomal protein CEP52 - wood tobacco gb|AAA34064.1| ubiquitin fusion protein	249	3e-65
cn545	2	At2g18600	RUB1-conjugating enzyme, putative strong similarity to gi:6635457 RUB1 conjugating enzyme [Arabidopsis thaliana]; contains Pfam profile PF00179: Ubiquitin-conjugating enzyme	305	1e-83	gi|6635457|gb|AAF19827.1|AF202771_1	RUB1 conjugating enzyme [Arabidopsis thaliana] gb|AAK82473.1| AT4g36800/C7A10_560 [Arabidopsis thaliana] gb|AAM19897.1| AT4g36800/C7A10_560 [Arabidopsis thaliana]	324	1e-87
cn546	2	At1g76990	uridylyltransferase-related low similarity to uridylyltransferase SP|P56884 from Rhizobium meliloti; contains Pfam ACT domain PF01842	268	4e-72	gi|18411317|ref|NP_565146.1|	uridylyltransferase-related [Arabidopsis thaliana] ref|NP_849896.1| uridylyltransferase-related [Arabidopsis thaliana] ref|NP_849897.1| uridylyltransferase-related [Arabidopsis thaliana] pir||H96798 hypothetical protein F22K20.9 [imported] - Arabidopsis thaliana gb|AAC00631.1| Similar to uridylyl transferases [Arabidopsis thaliana] gb|AAK26032.1|AF360322_1 unknown protein [Arabidopsis thaliana] g…	268	1e-70
cn547	2	At4g24110	expressed protein predicted proteins, Arabidopsis thaliana	105	1e-23	gi|15233699|ref|NP_194142.1|	expressed protein [Arabidopsis thaliana] pir||T13459 hypothetical protein T19F6.100 - Arabidopsis thaliana gb|AAB63614.1| hypothetical protein [Arabidopsis thaliana] emb|CAB51654.1| putative protein [Arabidopsis thaliana] emb|CAB81329.1| putative protein [Arabidopsis thaliana]	105	3e-22
cn548	5	At1g65980	type 2 peroxiredoxin -related similar to type 2 peroxiredoxin GI:4928472 from [Brassica rapa subsp. pekinensis]	247	4e-66	gi|19548660|gb|AAL90751.1|	peroxiredoxin [Populus tremula x Populus tremuloides]	263	3e-69
cn549	2	At3g22440	hydroxyproline-rich glycoprotein family identical to hydroxyproline-rich glycoprotein [Arabidopsis thaliana] gi|9293881|dbj|BAB01784	264	3e-71	gi|18403383|ref|NP_566709.1|	hydroxyproline-rich glycoprotein family [Arabidopsis thaliana] dbj|BAB01784.1| hydroxyproline-rich glycoprotein [Arabidopsis thaliana] gb|AAK92705.1| unknown protein [Arabidopsis thaliana] gb|AAM20275.1| putative hydroxyproline-rich glycoprotein [Arabidopsis thaliana] gb|AAM61695.1| hydroxyproline-rich glycoprotein-like protein [Arabidopsis thaliana]	264	7e-70
cn55	164	At5g44120	12S seed storage protein (CRA1) nearly identical to SP|P15455 [Plant Mol Biol 11:805-820 (1988)]; contains Pfam profile PF00190 Cupin and Prosite 11-S plant seed storage proteins signature PS00305	191	9e-96	gi|8118512|gb|AAF73008.1|AF262999_1	seed storage protein [Ricinus communis]	347	1e-160
cn550	3	At5g27700	ribosomal protein S21 - like ribosomal protein S21, Zea mays, PIR:T03945	148	2e-36	gi|15241026|ref|NP_198122.1|	ribosomal protein S21 - like [Arabidopsis thaliana]	148	5e-35
cn551	1	At1g77940	60S ribosomal protein L30 (RPL30B) similar to ribosomal protein L30 GI:388034 from [Homo sapiens]	102	1e-22	gi|6573778|gb|AAF17698.1|AC009243_25	F28K19.15 [Arabidopsis thaliana]	112	5e-24
cn552	1	At1g36240	60S ribosomal protein L30 (RPL30A) similar to GI:6984132 from [Euphorbia esula]	198	2e-51	gi|6094048|sp|O49884|RL30_LUPLU	60S RIBOSOMAL PROTEIN L30 emb|CAA11256.1| ribosomal protein L30 [Lupinus luteus]	215	5e-55
cn553	3	At2g33620	AT-hook DNA-binding protein (AHP1) almost identical to GB:CAA10857	130	7e-31	gi|2598227|emb|CAA10857.1|	AT-hook protein 1 [Arabidopsis thaliana]	132	9e-30
cn554	3	At4g15910	drought-induced protein (Di21) nearly identical to GI:469112; contains PF03242 Late embryogenesis abundant protein domain	77	6e-15	gi|22653808|sp|Q39644|LEA5_CITSI	Late embryogenesis abundant protein Lea5 pir||S53501 late-embryogenesis protein lea5 - sweet orange emb|CAA86851.1| Lea5 protein [Citrus sinensis]	103	2e-21
cn555	3	At5g50850	pyruvate dehydrogenase E1 component beta subunit, mitochondrial precursor (PDHE1-B) (sp Q38799)	432	1e-121	gi|3851001|gb|AAC72193.1|	pyruvate dehydrogenase E1 beta subunit isoform 2 [Zea mays]	440	1e-122
cn556	6	At5g51760	protein phosphatase 2C (PP2C), putative contains PF00481: Protein phosphatase 2C domain; similar to protein phosphatase 2C (GI:10432446) [Nicotiana tabacum]	201	5e-52	gi|15242182|ref|NP_199989.1|	protein phosphatase 2C (PP2C), putative [Arabidopsis thaliana] dbj|BAB11245.1| protein phosphatase-2C; PP2C-like protein [Arabidopsis thaliana]	201	1e-50
cn557	2	At1g29680	expressed protein	318	3e-87	gi|12328500|dbj|BAB21159.1|	P0456A01.15 [Oryza sativa (japonica cultivar-group)] dbj|BAB63510.1| P0435H01.3 [Oryza sativa (japonica cultivar-group)]	323	2e-87
cn558	2	At3g24860	proline-rich protein family contains proline-rich domains, INTERPRO:IPR000694	109	2e-24	gi|15230214|ref|NP_189130.1|	proline-rich protein family [Arabidopsis thaliana] dbj|BAB02896.1| gb|AAC27475.1~gene_id:K7P8.15~similar to unknown protein [Arabidopsis thaliana] dbj|BAC42781.1| unknown protein [Arabidopsis thaliana] gb|AAO63911.1| unknown protein [Arabidopsis thaliana]	109	4e-23
cn559	2	At5g45010	expressed protein similar to unknown protein (gb|AAD38250.1)	42	0.0001	gi|15241644|ref|NP_199314.1|	expressed protein [Arabidopsis thaliana] dbj|BAB10884.1| gb|AAD38250.1~gene_id:K21C13.20~similar to unknown protein [Arabidopsis thaliana] gb|AAL36195.1| unknown protein [Arabidopsis thaliana] gb|AAM14250.1| unknown protein [Arabidopsis thaliana]	42	0.003
cn56	181	At5g44120	12S seed storage protein (CRA1) nearly identical to SP|P15455 [Plant Mol Biol 11:805-820 (1988)]; contains Pfam profile PF00190 Cupin and Prosite 11-S plant seed storage proteins signature PS00305	188	4e-48	gi|2147631|pir||S68964	legumin precursor (clone A11) - Magnolia salicifolia (fragment) emb|CAA57846.1| legumin precur [Magnolia salicifolia]	246	6e-64
cn560	2	At5g19710	hypothetical protein HPt phosphotransmitter - Arabidopsis thaliana, EMBL:AB041766	58	5e-09	gi|9279718|dbj|BAB01275.1|	histidine-containing phosphotransfer protein-like [Arabidopsis thaliana]	69	6e-11
cn561	2	At3g10950	60S ribosomal protein L37a (RPL37aB) similar to putative 60S ribosomal protein L37a GB:AAD28753 [Gossypium hirsutum]	157	2e-39	gi|6831602|sp|Q9XHE4|R37A_GOSHI	60S RIBOSOMAL PROTEIN L37A gb|AAD28753.1|AF127042_1 60S ribosomal protein L37a [Gossypium hirsutum]	162	1e-39
cn562	2	At1g78070	expressed protein	68	4e-12	gi|18411805|ref|NP_565168.1|	expressed protein [Arabidopsis thaliana]	68	1e-10
cn563	3	At3g13920	eukaryotic translation initiation factor 4A-1 (eIF4A-1) eIF-4A-1 gi:15293046, gi:15450485	375	1e-104	gi|2119934|pir||S52019	translation initiation factor eIF-4A.7 - common tobacco	402	1e-111
cn564	3	At1g24360	3-oxoacyl-[acyl-carrier protein] reductase identical to 3-oxoacyl-[acyl-carrier protein] reductase SP:P33207 from [Arabidopsis thaliana]	238	3e-63	gi|14422263|emb|CAC41370.1|	beta-oxyacyl-[acyl-carrier protein] reductase [Brassica napus]	261	1e-68
cn565	2	At4g35000	ascorbate peroxidase, putative (APX) identical to L-ascorbate peroxidase [Arabidopsis thaliana] gi|1523791|emb|CAA66926; similar to ascorbate peroxidase [Gossypium hirsutum] gi|1019946|gb|AAB52954	340	3e-94	gi|7484726|pir||T09845	L-ascorbate peroxidase (EC 1.11.1.11), glyoxysomal - upland cotton gb|AAB52954.1| ascorbate peroxidase	359	2e-98
cn566	2	At5g28840	NAD-dependent epimerase/dehydratase family similar to sugar epimerase BlmG from Streptomyces verticillus GI:9937230; contains Pfam profile PF01370 NAD dependent epimerase/dehydratase family	407	1e-114	gi|20042976|gb|AAM08784.1|AC016780_14	Putative epimerase/dehydratase [Oryza sativa] gb|AAP53779.1| putative epimerase/dehydratase [Oryza sativa (japonica cultivar-group)]	415	1e-115
cn567	2	At4g12110	C-4 methyl sterol oxidase, putative similar to sterol 4-alpha-methyl-oxidase GI:16973471 from [Arabidopsis thaliana]	382	1e-106	gi|21593012|gb|AAM64961.1|	putative C-4 sterol methyl oxidase [Arabidopsis thaliana]	382	1e-105
cn568	2	At2g23370	expressed protein	312	1e-85	gi|30682059|ref|NP_850040.1|	expressed protein [Arabidopsis thaliana] gb|AAM14060.1| unknown protein [Arabidopsis thaliana] gb|AAM76747.1| hypothetical protein [Arabidopsis thaliana] gb|AAM91667.1| unknown protein [Arabidopsis thaliana]	312	4e-84
cn569	2	At1g10760	SEX1 protein; nuclear gene for chloroplast product annotation temporarily based on supporting cDNA gi|12044357|gb|AF312027.1|AF312027	173	1e-43	gi|20384925|gb|AAM18228.1|	R1 [Citrus reticulata]	198	1e-49
cn57	1	At5g44120	12S seed storage protein (CRA1) nearly identical to SP|P15455 [Plant Mol Biol 11:805-820 (1988)]; contains Pfam profile PF00190 Cupin and Prosite 11-S plant seed storage proteins signature PS00305	56	3e-09	gi|2147631|pir||S68964	legumin precursor (clone A11) - Magnolia salicifolia (fragment) emb|CAA57846.1| legumin precur [Magnolia salicifolia]	80	4e-15
cn570	3	At1g70770	expressed protein identical to unknown protein GB:AAD55492 [Arabidopsis thaliana]	176	1e-44	gi|15223242|ref|NP_177234.1|	expressed protein [Arabidopsis thaliana] pir||C96732 hypothetical protein F15H11.2 [imported] - Arabidopsis thaliana gb|AAD55492.1|AC008148_2 Unknown protein [Arabidopsis thaliana] gb|AAG52333.1|AC011663_12 unknown protein; 13405-15968 [Arabidopsis thaliana] gb|AAM97096.1| unknown protein [Arabidopsis thaliana] gb|AAP37737.1| At1g70770 [Arabidopsis thaliana]	176	3e-43
cn571	2	At1g16730	hypothetical protein	81	6e-16	gi|15219329|ref|NP_173117.1|	hypothetical protein [Arabidopsis thaliana] pir||G86302 F17F16.6 protein - Arabidopsis thaliana gb|AAG09085.1|AC026237_6 Hypothetical Protein [Arabidopsis thaliana]	81	2e-14
cn572	2	At4g02860	expressed protein similar to T5J8.17	299	1e-81	gi|15236203|ref|NP_192195.1|	expressed protein [Arabidopsis thaliana] pir||D85036 hypothetical protein AT4g02860 [imported] - Arabidopsis thaliana gb|AAD15343.1| similar to PHZF, catalyzing the hydroxylation of phenazine-1-carboxylic acid to 2-hydroxy-phenazine-1-carboxylic acid [Arabidopsis thaliana] emb|CAB77771.1| putative protein [Arabidopsis thaliana]	299	4e-80
cn573	3	At5g53300	ubiquitin-conjugating enzyme 10 (UBC10) E2; identical to gi:297877, SP:P35133	306	7e-84	gi|18423494|ref|NP_568788.1|	ubiquitin-conjugating enzyme 10 (UBC10) [Arabidopsis thaliana] ref|NP_851181.1| ubiquitin-conjugating enzyme 10 (UBC10) [Arabidopsis thaliana] sp|P35133|UBCA_ARATH Ubiquitin-conjugating enzyme E2-17 kDa 10/12 (Ubiquitin-protein ligase 10/12) (Ubiquitin ca	306	2e-82
cn574	2	At1g54100	aldehyde dehydrogenase, putative (ALDH) similar to turgor-responsive protein 26G (aldehyde dehydrogenase family 7 member A1) [Pisum sativum] SWISS-PROT:P25795	403	1e-114	gi|15221042|ref|NP_175812.1|	aldehyde dehydrogenase, putative (ALDH) [Arabidopsis thaliana] ref|NP_849807.1| aldehyde dehydrogenase, putative (ALDH) [Arabidopsis thaliana] sp|Q9SYG7|D7A1_ARATH Aldehyde dehydrogenase family 7 member A1 (Antiquitin 1) pir||H96581 hypothetical protein F	403	1e-113
cn575	2	At2g38040	alpha-carboxyltransferase -related	382	1e-106	gi|7488642|pir||T06765	acetyl-CoA carboxylase (EC 6.4.1.2), carboxyltransferase alpha chain precursor - soybean gb|AAB03847.1| alfa-carboxyltransferase precursor gb|AAF80497.1|AF164511_1 carboxyl transferase alpha subunit [Glycine max]	382	1e-105
cn576	2	At5g17410	tubulin family similar to spindle pole body protein [Homo sapiens][GI:2801701][PMID:9566967], gamma-tubulin ring protein Dgrip84 [Drosophila melanogaster][GI:4689225][PMID: 10037793]	417	1e-117	gi|18418288|ref|NP_568346.1|	tubulin family [Arabidopsis thaliana] gb|AAK25948.1|AF360238_1 putative spindle pole body protein [Arabidopsis thaliana] gb|AAK64095.1| putative spindle pole body protein [Arabidopsis thaliana]	417	1e-115
cn577	1	At5g17410	tubulin family similar to spindle pole body protein [Homo sapiens][GI:2801701][PMID:9566967], gamma-tubulin ring protein Dgrip84 [Drosophila melanogaster][GI:4689225][PMID: 10037793]	324	4e-89	gi|18418288|ref|NP_568346.1|	tubulin family [Arabidopsis thaliana] gb|AAK25948.1|AF360238_1 putative spindle pole body protein [Arabidopsis thaliana] gb|AAK64095.1| putative spindle pole body protein [Arabidopsis thaliana]	324	1e-87
cn578	3	At3g07630	prephenate dehydratase family similar to P-protein: chorismate mutase, prephenate dehydratase GB:P43900 [Haemophilus influenzae]	285	2e-77	gi|21537054|gb|AAM61395.1|	putative P-protein: chorismate mutase, prephenate dehydratase [Arabidopsis thaliana]	285	5e-76
cn579	2	At5g67360	subtilisin-like serine protease ARA12 Asp48; almost identical to cucumisin-like serine protease (ARA12) GI:3176874 from [Arabidopsis thaliana]	333	8e-92	gi|18425181|ref|NP_569048.1|	subtilisin-like serine protease ARA12 [Arabidopsis thaliana] pir||JC7519 subtilisin-like serine proteinase (EC 3.4.21.-) - Arabidopsis thaliana gb|AAC18851.1| cucumisin-like serine protease [Arabidopsis thaliana] dbj|BAB09021.1| cucumisin-like serine protease [Arabidopsis thaliana] gb|AAK25995.1|AF360285_1 putative subtilisin serine protease ARA12 [Arabidopsis thaliana] gb|AAN13181.1| putative su…	333	2e-90
cn58	3	At1g05850	glycosyl hydrolase family 19 (chitinase) similar to class I chitinase GI:7798656 from [Halimolobos perplexa var. perplexa]	218	7e-99	gi|15221283|ref|NP_172076.1|	glycosyl hydrolase family 19 (chitinase) [Arabidopsis thaliana] pir||C86193 hypothetical protein [imported] - Arabidopsis thaliana gb|AAF29391.1|AC009999_11 Contains similarity to a basic endochitinase from Arabidopis thaliana gb|AB023448, and contains a Chitinases class I PF|00182 domain. ESTs gb|AI995747, gb|AA728545, gb|Z26222, gb|Z25683, gb|T88386, gb|T14122, gb|T04241, gb|N38122 come from th…	218	2e-97
cn580	2	At4g34880	amidase - like protein amidase, Bacillus firmus, gb:U64312	221	4e-58	gi|15209172|gb|AAK91890.1|AC091627_3	putative amidase [Solanum demissum]	327	1e-88
cn581	2	At4g13630	expressed protein IFA-binding protein, Arabidopsis thaliana, AF004556	79	3e-15	gi|15236320|ref|NP_193099.1|	expressed protein [Arabidopsis thaliana] pir||T05232 hypothetical protein F18A5.20 - Arabidopsis thaliana emb|CAB36827.1| putative protein [Arabidopsis thaliana] emb|CAB78405.1| putative protein [Arabidopsis thaliana]	79	8e-14
cn582	2	At1g18540	60S ribosomal protein L6 (RPL6A) similar to 60S ribosomal protein L6 GI:7208784 from [Cicer arietinum]	260	5e-70	gi|464621|sp|P34091|RL6_MESCR	60S RIBOSOMAL PROTEIN L6 (YL16-LIKE) pir||S28586 ribosomal protein ML16, cytosolic - common ice plant emb|CAA49175.1| ribosomal protein YL16 [Mesembryanthemum crystallinum]	267	1e-70
cn583	2	At1g04850	expressed protein	301	2e-82	gi|18390444|ref|NP_563718.1|	expressed protein [Arabidopsis thaliana] pir||G86181 hypothetical protein [imported] - Arabidopsis thaliana gb|AAF40452.1|AC004809_10 ESTs gb|N65605, gb|N38087, gb|T20485, gb|T13726, gb|N38339, gb|F15440 and gb|N97201 come from this gene. [Arabidopsis thaliana] gb|AAL32687.1| Unknown protein [Arabidopsis thaliana] gb|AAM65971.1| unknown [Arabidopsis thaliana] gb|AAN15466.1| Unknown protein [Arabi…	301	5e-81
cn584	3	At1g02140	Mago Nashi-related protein similar to Mago Nashi, Genbank Accession Number U03559	265	1e-71	gi|6016561|sp|O65806|MGN_EUPLA	Mago nashi protein homolog pir||T09230 mago nashi-like protein - Euphorbia lagascae emb|CAA70006.1| Mago Nashi-like protein [Euphorbia lagascae]	275	3e-73
cn585	2	At3g62600	expressed protein HIRA interacting protein 4 (dnaJ-like) - Homo sapiens, EMBL:AJ001309	321	3e-88	gi|15228802|ref|NP_191819.1|	expressed protein [Arabidopsis thaliana] pir||T48049 hypothetical protein F26K9.30 - Arabidopsis thaliana emb|CAB83110.1| putative protein [Arabidopsis thaliana] gb|AAM19802.1| AT3g62600/F26K9_30 [Arabidopsis thaliana] gb|AAM65179.1| unknown [Arabidopsis thaliana] gb|AAM78044.1| At3g62600/F26K9_30 [Arabidopsis thaliana]	321	1e-86
cn586	3	At4g10500	oxidoreductase, 2OG-Fe(II) oxygenase family similar to hyoscyamine 6 beta-hydroxylase [Atropa belladona][GI:4996123]; contains PF03171 2OG-Fe(II) oxygenase superfamily domain	326	1e-89	gi|21741202|emb|CAD41174.1|	OSJNBa0064M23.20 [Oryza sativa (japonica cultivar-group)]	336	2e-91
cn587	2	At5g53090	oxidoreductase, putative similar to forever young oxidoreductase (FEY3) GI:12004621 from [Arabidopsis thaliana]	106	3e-45	gi|18138083|gb|AAL60068.1|AF216835_1	forever young oxidoreductase [Lycopersicon esculentum]	109	8e-50
cn588	2	At2g43650	expressed protein	52	1e-07	gi|30689446|ref|NP_850397.1|	expressed protein [Arabidopsis thaliana] gb|AAM20540.1| unknown protein [Arabidopsis thaliana] gb|AAM91270.1| unknown protein [Arabidopsis thaliana]	52	4e-06
cn589	3	At2g27510	ferredoxin, putative similar to non-photosynthetic ferredoxin from Citrus sinensis [GI:1360725], Ferredoxin, root R-B2 from Raphanus sativus [SP|P14937]; contains Pfam profile PF00111 2Fe-2S iron-sulfur cluster binding domain	199	2e-51	gi|2129915|pir||S62722	ferredoxin [2Fe-2S] fd1 precursor, non-photosynthetic - sweet orange emb|CAA87068.1| non-photosynthetic ferredoxin [Citrus sinensis]	244	1e-63
cn59	16	At1g62710	beta-VPE nearly identical to beta-VPE GB:BAA09615 GI:1805364 [Arabidopsis thaliana]	378	1e-105	gi|1351409|sp|P49042|VPE_RICCO	Vacuolar processing enzyme precursor (VPE) pir||JQ2387 vacuolar processing enzyme (EC 3.4.22.-) precursor - castor bean dbj|BAA04225.1| precursor of vacuolar processing enzyme [Ricinus communis]	531	1e-150
cn590	3	At3g63430	hypothetical protein similarity to predicted protein, Arabidopsis thaliana	84	9e-17	gi|15229432|ref|NP_191902.1|	hypothetical protein [Arabidopsis thaliana] pir||T49184 hypothetical protein MAA21.60 - Arabidopsis thaliana emb|CAB87796.1| putative protein [Arabidopsis thaliana]	84	3e-15
cn591	2	At3g04400	60S ribosomal protein L23 (RPL23C) similar to ribosomal protein L17 GB:AAA34113.1 from [Nicotiana tabacum]	275	2e-74	gi|13489168|gb|AAK27802.1|AC022457_5	60S ribosomal protein L17 [Oryza sativa (japonica cultivar-group)] gb|AAP54196.1| 60S ribosomal protein L17 [Oryza sativa (japonica cultivar-group)]	280	2e-74
cn592	2	At2g33340	transducin / WD-40 repeat protein family contains 5 WD-40 repeats (PF00400); similar to cell cycle control protein cwf8 (SP:O14011) [Schizosaccharomyces pombe (Fission yeast)]	415	1e-116	gi|30685651|ref|NP_850206.1|	transducin / WD-40 repeat protein family [Arabidopsis thaliana]	415	1e-115
cn593	3	At1g30825	expressed protein	314	3e-86	gi|18397679|ref|NP_564364.1|	expressed protein [Arabidopsis thaliana] gb|AAM60850.1| unknown [Arabidopsis thaliana] dbj|BAC43079.1| unknown protein [Arabidopsis thaliana] gb|AAO63372.1| At1g30825 [Arabidopsis thaliana]	314	9e-85
cn594	2	At4g09140	DNA mismatch repair protein MLH1 identical to MLH1 protein [Arabidopsis thaliana] GI:3893081	269	1e-72	gi|13430732|gb|AAK25988.1|AF360278_1	putative MLH1 protein [Arabidopsis thaliana]	269	4e-71
cn595	2	At1g34360	translation initiation factor 3 (IF-3) family low similarity to Translation initiation factor IF-3 from [subsp. Schizaphis graminum] {Buchnera aphidicola} SP|P46243, {Salmonella typhimurium} SP|P33321; contains Pfam profiles PF05198: Translation initiation factor IF-3 N-terminal domain, PF00707: Translation initiation factor IF-3 C-terminal domain	152	3e-37	gi|30693047|ref|NP_174696.2|	translation initiation factor 3 (IF-3) family [Arabidopsis thaliana]	152	9e-36
cn596	2	At2g18470	protein kinase -related contains a protein kinase domain profile (PDOC00100)	32	0.43	gi|15966480|ref|NP_386833.1|	HYPOTHETICAL PROTEIN [Sinorhizobium meliloti] emb|CAC47306.1| HYPOTHETICAL PROTEIN [Sinorhizobium meliloti]	41	0.021
cn597	3	At1g20580	expressed protein	196	1e-50	gi|21555384|gb|AAM63846.1|	small nuclear ribonucleoprotein, putative [Arabidopsis thaliana]	196	3e-49
cn598	2	No hits found	-	-	-	gi|27435916|gb|AAO13288.1|	photosystem II D2 protein [Welwitschia mirabilis]	60	2e-08
cn599	2	At3g53620	inorganic pyrophosphatase -related protein inorganic pyrophosphatase, Solanum tuberosum, PIR:T07399	350	7e-97	gi|6752884|gb|AAF27918.1|AF220202_1	soluble inorganic pyrophosphatase [Malus x domestica]	351	9e-96
cn6	2	At5g41600	expressed protein contains similarity to 24 kDa seed maturation protein	142	5e-69	gi|32331821|gb|AAP47438.1|	RTNLB47 [Glycine max]	185	1e-85
cn60	2	At1g50920	GTP-binding protein -related similar to GTP-binding protein NGB [Homo sapiens] GI:4191616	398	1e-115	gi|22093651|dbj|BAC06946.1|	putative GTP-binding protein [Oryza sativa (japonica cultivar-group)]	400	1e-114
cn600	1	At3g53620	inorganic pyrophosphatase -related protein inorganic pyrophosphatase, Solanum tuberosum, PIR:T07399	182	1e-46	gi|7436031|pir||T07399	probable inorganic diphosphatase (EC 3.6.1.1), soluble - potato emb|CAA12415.1| magnesium dependent soluble inorganic pyrophosphatase [Solanum tuberosum]	187	9e-47
cn601	4	At2g21580	40S ribosomal protein S25 (RPS25B)	132	2e-31	gi|15226590|ref|NP_179752.1|	40S ribosomal protein S25 (RPS25B) [Arabidopsis thaliana] sp|Q9SIK2|R25A_ARATH 40S ribosomal protein S25-1 pir||H84602 40S ribosomal protein S25 [imported] - Arabidopsis thaliana gb|AAD23647.1| 40S ribosomal protein S25 [Arabidopsis thaliana] gb|AAK82474.1| At2g21580/F2G1.15 [Arabidopsis thaliana] gb|AAM10294.1| At2g21580/F2G1.15 [Arabidopsis thaliana]	132	4e-30
cn602	2	At3g26950	expressed protein	116	2e-52	gi|9279619|dbj|BAB01077.1|	gene_id:MOJ10.3~unknown protein [Arabidopsis thaliana]	131	4e-61
cn603	2	At3g10230	lycopene beta cyclase identical to lycopene beta cyclase GI:1399183|GB:AAB53337 [Arabidopsis thaliana]	181	3e-46	gi|11131528|sp|Q9SEA0|CCS_CITSI	Capsanthin/capsorubin synthase, chloroplast precursor gb|AAF18389.1|AF169241_1 capsanthin/capsorubin synthase [Citrus sinensis]	291	6e-78
cn604	2	At4g17550	transporter - related similar to cAMP inducible 2 protein [Mus musculus] GI:4580997, glycerol 3-phosphate permease [Homo sapiens] GI:7543982; contains Pfam profile PF00083: major facilitator superfamily protein	296	9e-81	gi|7488115|pir||B71445	probable glycerol-3-phosphate permease - Arabidopsis thaliana emb|CAB10535.1| glycerol-3-phosphate permease like protein [Arabidopsis thaliana] emb|CAB78758.1| glycerol-3-phosphate permease like protein [Arabidopsis thaliana]	296	3e-79
cn605	2	At2g36830	major intrinsic protein (MIP) family contains Pfam profile: MIP PF00230	385	1e-107	gi|475048|emb|CAA51171.1|	tonoplast intrinsic protein gamma (gamma-TIP) [Arabidopsis thaliana]	386	1e-106
cn606	2	At1g51200	expressed protein	171	4e-43	gi|11361253|pir||T51098	hypothetical protein p85RF [imported] - Prunus armeniaca gb|AAD38146.1|AF139499_1 unknown [Prunus armeniaca]	198	8e-50
cn607	3	At5g09250	transcriptional co-activator (KIWI) -related	137	4e-33	gi|15242365|ref|NP_196487.1|	transcriptional co-activator (KIWI) -related [Arabidopsis thaliana] pir||T52113 probable transcription co-activator KIWI [imported] - Arabidopsis thaliana gb|AAC08574.1| putative transcriptional co-activator [Arabidopsis thaliana] emb|CAC05451.1| putative transcriptional co-activator (KIWI) [Arabidopsis thaliana] gb|AAO44011.1| At5g09250 [Arabidopsis thaliana]	137	1e-31
cn608	2	At5g22040	expressed protein	177	4e-45	gi|22326954|ref|NP_680191.1|	expressed protein [Arabidopsis thaliana] emb|CAC34497.1| putative protein [Arabidopsis thaliana]	177	1e-43
cn609	4	At2g02130	plant defensin protein, putative (PDF2.3) plant defensin protein family member, personal communication, Bart Thomma (Bart.Thomma@agr.kuleuven.ac.be)	86	8e-18	gi|11596184|gb|AAG38520.1|AF283535_1	proteinase inhibitor se60-like protein [Citrus x paradisi]	102	3e-21
cn61	1	At4g27140	2S seed storage protein 1 (2S albumin storage protein) (NWMU1 - 2S albumin 1) identical to SP|P15457	45	2e-05	gi|112762|sp|P01089|2SS_RICCO	2S albumin precursor (Allergen Ric c 1) pir||RZCS 2S seed storage protein precursor - castor bean emb|CAA38097.1| 2S albumin precursor [Ricinus communis]	67	7e-11
cn610	3	At2g28000	RuBisCO subunit binding-protein alpha subunit/60 kDa chaperonin alpha subunit identical to SWISS-PROT:P21238- RuBisCO subunit binding-protein alpha subunit, chloroplast precursor (60 kDa chaperonin alpha subunit, CPN-60) [Arabidopsis thaliana]	364	1e-101	gi|15226314|ref|NP_180367.1|	RuBisCO subunit binding-protein alpha subunit/60 kDa chaperonin alpha subunit [Arabidopsis thaliana] sp|P21238|RUBA_ARATH RuBisCO subunit binding-protein alpha subunit, chloroplast precursor (60 kDa chaperonin alpha subunit) (CPN-60 alpha) pir||S71235 chaperonin 60 alpha chain precursor, chloroplast - Arabidopsis thaliana gb|AAA92061.1| chaperonin-60 alpha subunit [Arabidopsis thaliana] gb|AAD215…	364	1e-100
cn611	2	At5g45775	60S ribosomal protein L11 (RPL11D)	304	3e-83	gi|24817256|emb|CAD56220.1|	ribosomal protein RL5 [Cicer arietinum]	308	8e-83
cn612	1	At5g54290	cytochrome c biogenesis protein precursor (gb|AAF35369.1)	255	2e-68	gi|15239604|ref|NP_200240.1|	cytochrome c biogenesis protein precursor (gb|AAF35369.1) [Arabidopsis thaliana] gb|AAF35369.1| putative cytochrome c biogenesis protein precursor [Arabidopsis thaliana] dbj|BAB10752.1| cytochrome c biogenesis protein precursor [Arabidopsis thaliana] gb|AAN12950.1| cytochrome c biogenesis protein precursor [Arabidopsis thaliana]	255	5e-67
cn613	1	At5g54290	cytochrome c biogenesis protein precursor (gb|AAF35369.1)	158	2e-39	gi|15239604|ref|NP_200240.1|	cytochrome c biogenesis protein precursor (gb|AAF35369.1) [Arabidopsis thaliana] gb|AAF35369.1| putative cytochrome c biogenesis protein precursor [Arabidopsis thaliana] dbj|BAB10752.1| cytochrome c biogenesis protein precursor [Arabidopsis thaliana] gb|AAN12950.1| cytochrome c biogenesis protein precursor [Arabidopsis thaliana]	158	6e-38
cn614	3	At5g60760	expressed protein various predicted proteins, Arabidopsis thaliana	342	2e-94	gi|30697428|ref|NP_200884.2|	expressed protein [Arabidopsis thaliana] dbj|BAB10097.1| emb|CAB72147.1~gene_id:MAE1.1~strong similarity to unknown protein [Arabidopsis thaliana] gb|AAO22756.1| unknown protein [Arabidopsis thaliana] gb|AAO42372.1| unknown protein [Arabidopsis thaliana]	342	5e-93
cn615	3	At3g17520	late embryogenesis abundant (LEA) domain-containing protein low similarity to PIR|S04045|S04045 embryonic abundant protein D-29 [Gossypium hirsutum]; contains Pfam profile PF02987: Late embryogenesis abundant protein	33	0.13	gi|2129827|pir||S61428	embryonic abundant protein group 3 precursor (clone PM10) - soybean gb|AAA91965.1| 51 kDa seed maturation protein	74	3e-12
cn616	2	At1g08200	dihydroflavonol reductase -related annotation temporarily based on supporting cDNA gi|24899784|gb|BT001220.1|	714	0	gi|18390863|ref|NP_563807.1|	dihydroflavonol reductase -related [Arabidopsis thaliana] pir||C86216 protein T23G18.6 [imported] - Arabidopsis thaliana gb|AAF18254.1|AC011438_16 T23G18.6 [Arabidopsis thaliana] gb|AAN65107.1| similar to dihydroflavonol reductase [Arabidopsis thaliana]	714	0
cn617	2	At2g44350	citrate synthase similar to GB:X17528, 10 possible frameshifts in that submission.	409	1e-114	gi|1352088|sp|P49298|CISY_CITMA	Citrate synthase, mitochondrial precursor gb|AAA82743.1| citrate synthase precursor	422	1e-117
cn618	2	At1g18840	expressed protein similar to unknown protein GI:6539269 from [Arabidopsis thaliana]	150	1e-41	gi|30686055|ref|NP_173318.2|	expressed protein [Arabidopsis thaliana]	150	3e-40
cn619	2	At1g79940	DnaJ protein family similar to SP|Q9UGP8 Translocation protein SEC63 homolog {Homo sapiens}; contains Pfam profiles PF00226 DnaJ domain, PF02889 Sec63 domain	226	1e-94	gi|15220027|ref|NP_178112.1|	DnaJ protein family [Arabidopsis thaliana] gb|AAG52236.1|AC011717_4 putative DnaJ protein; 34157-30943 [Arabidopsis thaliana]	226	4e-93
cn62	37	At4g27140	2S seed storage protein 1 (2S albumin storage protein) (NWMU1 - 2S albumin 1) identical to SP|P15457	70	1e-12	gi|227594|prf||1707274A	2S albumin	160	2e-38
cn620	2	At5g16860	pentatricopeptide (PPR) repeat-containing protein contains Pfam profile PF01535: PPR repeat	74	7e-14	gi|15237421|ref|NP_197188.1|	pentatricopeptide (PPR) repeat-containing protein [Arabidopsis thaliana] pir||T51541 hypothetical protein F2K13_10 - Arabidopsis thaliana emb|CAC01699.1| putative protein [Arabidopsis thaliana]	74	2e-12
cn621	2	At4g37370	cytochrome P450, putative similar to Cytochrome P450 91A1 (SP:Q9FG65 )[Arabidopsis thaliana]; cytochrome P450, Glycyrrhiza echinata, AB001379	311	3e-85	gi|4200044|dbj|BAA74465.1|	cytochrome P450 [Glycyrrhiza echinata]	336	3e-91
cn622	2	At2g32480	protease, putative similar to Hypothetical zinc metalloprotease All3971 (SP:Q8YQ64) [strain PCC 7120] {Anabaena sp.} Pfam PF00595: PDZ domain (Also known as DHR or GLGF);	263	6e-71	gi|18402981|ref|NP_565745.1|	protease, putative [Arabidopsis thaliana] pir||T02547 hypothetical protein At2g32480 [imported] - Arabidopsis thaliana gb|AAC25930.1| expressed protein [Arabidopsis thaliana] gb|AAK62428.1|AF386983_1 Unknown protein [Arabidopsis thaliana] gb|AAM63060.1| unknown [Arabidopsis thaliana] gb|AAP31938.1| At2g32480 [Arabidopsis thaliana]	263	2e-69
cn623	3	At4g02600	seven transmembrane MLO protein family (MLO1) identical to MLO-like protein 1 (MLO protein homolog 1) [Arabidopsis thaliana] SWISS-PROT:O49621; similar to MLO protein SWISS-PROT:P93766, NCBI_gi:1877221 [Hordeum vulgare][Barley]	254	5e-68	gi|15235429|ref|NP_192169.1|	seven transmembrane MLO protein family (MLO1) [Arabidopsis thaliana] sp|O49621|MLO1_ARATH MLO-like protein 1 (AtMlo1) (MLO protein homolog 1) (AtMLO-H1) pir||T01089 hypothetical protein T10P11.12 - Arabidopsis thaliana emb|CAB08605.1| AtMlo-h1 [Arabidopsis thaliana] gb|AAC78258.1|AAC78258 AtMlo-h1 [Arabidopsis thaliana] emb|CAB80753.1| AtMlo-h1-like protein [Arabidopsis thaliana] gb|AAL59957.1| p…	254	1e-66
cn624	2	At2g46170	expressed protein	313	5e-86	gi|32331789|gb|AAP47422.1|	RTNLB5w [Gossypium hirsutum]	365	1e-100
cn625	3	At4g13940	adenosylhomocysteinase	488	1e-138	gi|15236376|ref|NP_193130.1|	adenosylhomocysteinase [Arabidopsis thaliana] sp|O23255|SAHH_ARATH Adenosylhomocysteinase (S-adenosyl-L-homocysteine hydrolase) (AdoHcyase) pir||C71400 adenosylhomocysteinase (EC 3.3.1.1) [similarity] - Arabidopsis thaliana emb|CAB10173.1| adenosylhomocysteinase [Arabidopsis thaliana] gb|AAC14714.1| S-adenosyl-L-homocysteine hydrolase [Arabidopsis thaliana] emb|CAB78436.1| adenosylhomocysteinase …	488	1e-137
cn626	2	At1g09830	phosphoribosylglycinamide synthetase -related Identical to A. thaliana PUR2 (gb|X74766). ESTs gb|ATTS3927,gb|N96446 come from this gene	286	1e-77	gi|15218286|ref|NP_172454.1|	phosphoribosylglycinamide synthetase -related [Arabidopsis thaliana] sp|P52420|PUR2_ARATH Phosphoribosylamine--glycine ligase, chloroplast precursor (GARS) (Glycinamide ribonucleotide synthetase) (Phosphoribosylglycinamide synthetase) pir||E86232 hypothetical protein [imported] - Arabidopsis thaliana gb|AAB60737.1| Identical to A. thaliana PUR2 (gb|X74766). ESTs gb|ATTS3927,gb|N96446 come from th…	286	4e-76
cn627	3	At1g14670	endomembrane protein 70, putative similar to endomembrane protein emp70 precursor isolog GB:AAF67014 GI:7677068 (Homo sapiens)	441	1e-124	gi|15223852|ref|NP_172919.1|	endomembrane protein 70, putative [Arabidopsis thaliana] gb|AAK96649.1| T5E21.14/T5E21.14 [Arabidopsis thaliana] gb|AAM16222.1| At1g14670/T5E21.14 [Arabidopsis thaliana]	441	1e-123
cn628	2	At3g10410	serine carboxypeptidase III, putative similar to serine carboxypeptidase III from Oryza sativa SP|P37891, Matricaria chamomilla GI:6960455, Hordeum vulgare SP|P21529, Triticum aestivum SP|P11515; contains Pfam profile PF0450 serine carboxypeptidase	375	1e-104	gi|21901929|emb|CAC86383.1|	carboxypeptidase type III [Theobroma cacao]	423	1e-117
cn629	2	At1g23190	phosphoglucomutase -related similar to GB:AAD13031 and GB:AAC50049, location of ESTs gb|W43354, gb|N37499 and gb|N96251	445	1e-132	gi|12585330|sp|Q9ZSQ4|PGMU_POPTN	Phosphoglucomutase, cytoplasmic (Glucose phosphomutase) (PGM) gb|AAD13031.1| cytosolic phosphoglucomutase [Populus tremula x Populus tremuloides]	457	1e-134
cn63	4	At3g24060	hypothetical protein	52	2e-07	gi|15229572|ref|NP_189048.1|	hypothetical protein [Arabidopsis thaliana] dbj|BAB03024.1| gene_id:F14O13.25~pir||S69186~similar to unknown protein [Arabidopsis thaliana]	52	6e-06
cn630	2	At1g50910	hypothetical protein	51	7e-07	gi|15223675|ref|NP_175504.1|	hypothetical protein [Arabidopsis thaliana] pir||B96546 hypothetical protein F8A12.13 [imported] - Arabidopsis thaliana gb|AAG50933.1|AC079284_8 hypothetical protein [Arabidopsis thaliana]	51	2e-05
cn631	3	At1g06950	chloroplast inner envelope protein -related similar to chloroplast inner envelope protein GB:CAA92823 GI:1495768 from [Pisum sativum]	240	7e-64	gi|15221009|ref|NP_172176.1|	chloroplast inner envelope protein -related [Arabidopsis thaliana] gb|AAM19799.1| At1g06940/F4H5_1 [Arabidopsis thaliana]	240	2e-62
cn632	2	At1g65260	expressed protein contains similarity to chloroplast membrane-associated protein IM30 GI:169106 from [Pisum sativum]	301	2e-82	gi|729842|sp|Q03943|IM30_PEA	Membrane-associated 30 kDa protein, chloroplast precursor (M30) pir||S47966 probable lipid transfer protein M30 precursor - garden pea gb|AAA53545.1| IM30	330	2e-89
cn633	2	At5g11200	DEAD/DEAH box helicase, putative	430	1e-121	gi|11358797|pir||T51343	RNA helicase RH15 [imported] - Arabidopsis thaliana (fragment) emb|CAA09205.1| RNA helicase [Arabidopsis thaliana]	431	1e-120
cn634	2	At5g60670	60S ribosomal protein L12 (RPL12C) 60S RIBOSOMAL PROTEIN L12 (like), Arabidopsis thaliana, PIR:T45883	294	4e-80	gi|6094002|sp|O50003|RL12_PRUAR	60S RIBOSOMAL PROTEIN L12 gb|AAB97143.1| ribosomal protein L12 [Prunus armeniaca]	298	4e-80
cn635	2	At4g23840	leucine rich repeat protein-related	70	9e-20	gi|7486747|pir||T05615	hypothetical protein F9D16.300 - Arabidopsis thaliana emb|CAA23049.1| hypothetical protein [Arabidopsis thaliana] emb|CAB81301.1| hypothetical protein [Arabidopsis thaliana]	75	1e-19
cn636	2	At2g13540	mRNA cap binding protein identical to mRNA cap binding protein [Arabidopsis thaliana] GI:15192738; contains Pfam profile PF02854: MIF4G domain	392	1e-109	gi|17473509|gb|AAL38378.1|	At2g13540/T10F5.8 [Arabidopsis thaliana] gb|AAN18216.1| At2g13540/T10F5.8 [Arabidopsis thaliana]	392	1e-108
cn637	1	At4g35740	DNA helicase (recQl3) identical to DNA Helicase [Arabidopsis thaliana] GI:11121447; contains Pfam profiles PF00270: DEAD/DEAH box helicase, PF00271: Helicase conserved C-terminal domain	225	3e-59	gi|30690461|ref|NP_195299.2|	DNA helicase (recQl3) [Arabidopsis thaliana] emb|CAC14867.1| DNA Helicase [Arabidopsis thaliana]	380	1e-104
cn638	1	At4g35740	DNA helicase (recQl3) identical to DNA Helicase [Arabidopsis thaliana] GI:11121447; contains Pfam profiles PF00270: DEAD/DEAH box helicase, PF00271: Helicase conserved C-terminal domain	205	3e-53	gi|30690461|ref|NP_195299.2|	DNA helicase (recQl3) [Arabidopsis thaliana] emb|CAC14867.1| DNA Helicase [Arabidopsis thaliana]	289	3e-94
cn639	2	At4g15802	expressed protein contains non-consensus AT-AC splice sites at intron 4	81	3e-16	gi|26453171|dbj|BAC43661.1|	unknown protein [Arabidopsis thaliana] gb|AAO42910.1| At4g15810 [Arabidopsis thaliana]	126	2e-28
cn64	1	At4g25140	oleosin	120	5e-28	gi|29170509|gb|AAO65960.1|	oleosin [Corylus avellana]	154	1e-36
cn640	2	At3g02780	isopentenyl-diphosphate delta-isomerase II (isopentenyl diphosphate:dimethylallyl diphosphate isomerase II) (IPP2) identical to isopentenyl diphosphate:dimethylallyl diphosphate isomerase (IPP2) GB:U49259 [Arabidopsis thaliana]	367	1e-102	gi|5305667|gb|AAD41765.1|AF111842_1	isopentenyl pyrophosphate isomerase [Hevea brasiliensis] gb|AAD41766.1|AF111843_1 isopentenyl pyrophosphate isomerase [Hevea brasiliensis]	389	1e-107
cn641	2	At2g16760	expressed protein	307	4e-84	gi|18398204|ref|NP_565392.1|	expressed protein [Arabidopsis thaliana] pir||H84543 hypothetical protein At2g16760 [imported] - Arabidopsis thaliana gb|AAD24609.1| expressed protein [Arabidopsis thaliana] gb|AAM61377.1| unknown [Arabidopsis thaliana] dbj|BAC42868.1| unknown protein [Arabidopsis thaliana] gb|AAO64018.1| unknown protein [Arabidopsis thaliana]	307	1e-82
cn642	2	At5g63670	expressed protein	218	2e-57	gi|18424735|ref|NP_568976.1|	expressed protein [Arabidopsis thaliana] gb|AAK59665.1| unknown protein [Arabidopsis thaliana] gb|AAL34206.1| unknown protein [Arabidopsis thaliana] gb|AAM61091.1| unknown [Arabidopsis thaliana]	218	5e-56
cn643	2	No hits found	-	-	-	No hits found	-	-	-
cn644	2	At2g25910	expressed protein	405	1e-113	gi|18400976|ref|NP_565612.1|	expressed protein [Arabidopsis thaliana] gb|AAK32774.1|AF361606_1 At2g25910/F17H15.6 [Arabidopsis thaliana] gb|AAL69538.1| At2g25910/F17H15.6 [Arabidopsis thaliana] gb|AAC42241.2| expressed protein [Arabidopsis thaliana] gb|AAM63716.1| unknown [Arabidopsis thaliana]	405	1e-112
cn645	4	At1g01620	plasma membrane intrinsic protein 1c identical to plasma membrane intrinsic protein 1c SP:Q08733 from [Arabidopsis thaliana]	498	1e-141	gi|8071626|gb|AAF71819.1|AF141899_1	putative aquaporin PIP1-3 [Vitis berlandieri x Vitis rupestris]	513	1e-144
cn646	2	At5g38530	tryptophan synthase-related low similarity to tryptophan synthases, beta subunit, from Lactococcus lactis [SP|Q01998], Pyrococcus kodakaraensis [SP|Q9YGB0], Thermus thermophilus [SP|P16609]; contains Pfam pyridoxal-phosphate dependent enzyme domain PF00291	72	6e-14	gi|15240941|ref|NP_198669.1|	tryptophan synthase-related [Arabidopsis thaliana] dbj|BAB10143.1| tryptophan synthase beta chain [Arabidopsis thaliana] gb|AAL91238.1| tryptophan synthase beta chain [Arabidopsis thaliana] gb|AAN15574.1| tryptophan synthase beta chain [Arabidopsis thaliana]	72	1e-12
cn647	2	At4g33070	pyruvate decarboxylase-1 (Pdc1)	436	1e-123	gi|15234062|ref|NP_195033.1|	pyruvate decarboxylase-1 (Pdc1) [Arabidopsis thaliana] pir||T05315 pyruvate decarboxylase (EC 4.1.1.1) pdc1 - Arabidopsis thaliana emb|CAA21216.1| pyruvate decarboxylase-1 (Pdc1) [Arabidopsis thaliana] emb|CAB80024.1| pyruvate decarboxylase-1 (Pdc1) [Arabidopsis thaliana] gb|AAL49793.1| putative pyruvate decarboxylase-1 Pdc1 [Arabidopsis thaliana] gb|AAM67459.1| putative pyruvate decarboxylase-1 …	436	1e-121
cn648	2	At4g16660	heat shock protein hsp70, putative	422	1e-119	gi|18414718|ref|NP_567510.1|	heat shock protein hsp70, putative [Arabidopsis thaliana]	422	1e-117
cn649	3	At1g62290	aspartic protease -related similar to aspartic protease GI:1326164 from [Brassica napus]	288	4e-78	gi|21616053|emb|CAC86004.1|	aspartic proteinase [Theobroma cacao]	299	3e-80
cn65	2	At5g51210	oleosin	68	7e-13	gi|29170509|gb|AAO65960.1|	oleosin [Corylus avellana]	75	1e-13
cn650	2	At1g28110	serine carboxypeptidase -related similar to H.vulgare gene encoding serine carboxypeptidase II, CP-MII GI:1731989	372	1e-103	gi|32489940|emb|CAE05149.1|	OSJNBa0039C07.5 [Oryza sativa (japonica cultivar-group)]	373	1e-102
cn651	2	At5g20080	NADH-cytochrome b5 reductase, putative similar to SP|P36060 NADH-cytochrome b5 reductase precursor (EC 1.6.2.2) {Saccharomyces cerevisiae}; contains Pfam profiles PF00175: Oxidoreductase NAD-binding domain, PF00970: oxidoreductase, FAD-binding	457	1e-129	gi|18420117|ref|NP_568391.1|	NADH-cytochrome b5 reductase, putative [Arabidopsis thaliana] gb|AAM64833.1| cytochrome-b5 reductase-like protein [Arabidopsis thaliana]	457	1e-128
cn652	2	At3g16340	ABC transporter family protein similar to PDR5-like ABC transporter GI:1514643 from [Spirodela polyrhiza]; contains Pfam profile: PF00005 ABC transporter	402	1e-112	gi|18401096|ref|NP_566543.1|	ABC transporter family protein [Arabidopsis thaliana] gb|AAB63643.1| ABC transporter (PDR5-like) isolog [Arabidopsis thaliana] dbj|BAB01273.1| ABC transporter [Arabidopsis thaliana] gi|28144351 TPA: PDR1 ABC transporter [Arabidopsis thaliana]	402	1e-111
cn653	1	At3g01590	aldose 1-epimerase family similar to apospory-associated protein C; APOC [Chlamydomonas reinhardtii] GI:6970044 Pfam profile PF01263: Aldose 1-epimerase	247	6e-66	gi|18395868|ref|NP_566143.1|	aldose 1-epimerase family [Arabidopsis thaliana] ref|NP_850493.1| aldose 1-epimerase family [Arabidopsis thaliana] gb|AAF01543.1|AC009325_13 unknown protein [Arabidopsis thaliana] gb|AAL07026.1| unknown protein [Arabidopsis thaliana] gb|AAM14202.1| unknown protein [Arabidopsis thaliana] gb|AAM65648.1| unknown [Arabidopsis thaliana]	247	2e-64
cn654	1	At3g01590	aldose 1-epimerase family similar to apospory-associated protein C; APOC [Chlamydomonas reinhardtii] GI:6970044 Pfam profile PF01263: Aldose 1-epimerase	168	1e-59	gi|18395868|ref|NP_566143.1|	aldose 1-epimerase family [Arabidopsis thaliana] ref|NP_850493.1| aldose 1-epimerase family [Arabidopsis thaliana] gb|AAF01543.1|AC009325_13 unknown protein [Arabidopsis thaliana] gb|AAL07026.1| unknown protein [Arabidopsis thaliana] gb|AAM14202.1| unknown protein [Arabidopsis thaliana] gb|AAM65648.1| unknown [Arabidopsis thaliana]	168	4e-58
cn655	2	At3g21510	two-component phosphorelay mediator -related similar to ATHP2 GB:BAA37111 [Arabidopsis thaliana] (FEBS Lett. 437 (1-2), 11-14 (1998)), identical to AHP1 GB:BAA36335 [Arabidopsis thaliana]	115	1e-41	gi|13774348|gb|AAK38843.1|AF346308_1	histidine-containing phosphotransfer protein [Catharanthus roseus]	127	3e-43
cn656	2	At2g44820	expressed protein	149	2e-36	gi|19310391|gb|AAL84935.1|	At2g44820/T13E15.17 [Arabidopsis thaliana]	149	6e-35
cn657	2	At1g73270	serine carboxypeptidase -related similar to serine carboxypeptidase I precursor GB:P07519 [Hordeum vulgare], glucose acyltransferase GB:AAD01263 [Solanum berthaultii]; contains Pfam profile: PF00450 Serine carboxypeptidase;	217	7e-57	gi|7579025|gb|AAF64227.1|AF248647_1	glucose acyltransferase [Lycopersicon pennellii]	236	3e-61
cn658	2	At2g01070	expressed protein similar to membrane protein PTM1 precursor isolog GB:AAB65479	241	5e-64	gi|25410876|pir||C84420	hypothetical protein At2g01070 [imported] - Arabidopsis thaliana gb|AAF18655.1| unknown protein [Arabidopsis thaliana]	241	1e-62
cn659	2	At5g27120	SAR DNA-binding protein, putative strong similarity to SAR DNA-binding protein-1 [Pisum sativum] GI:3132696; contains Pfam profile PF01798: Putative snoRNA binding domain	434	1e-122	gi|13623892|dbj|BAB41076.1|	MAR-binding protein [Nicotiana tabacum]	460	1e-128
cn66	9	At2g25890	oleosin	70	3e-16	gi|29170509|gb|AAO65960.1|	oleosin [Corylus avellana]	91	7e-31
cn660	2	At5g40650	succinate dehydrogenase, iron-sulphur subunit, mitochondrial (sdh2-2) nearly identical to mitochondrial succinate dehydrogenase iron-sulphur subunit (sdh2-2) [gi:12049600] from Arabidopsis thaliana	451	1e-127	gi|15237464|ref|NP_198881.1|	succinate dehydrogenase, iron-sulphur subunit, mitochondrial (sdh2-2) [Arabidopsis thaliana] dbj|BAB08537.1| succinate dehydrogenase iron-protein subunit [Arabidopsis thaliana] gb|AAL66996.1| putative succinate dehydrogenase iron-protein subunit [Arabidopsis thaliana] gb|AAM67569.1| putative succinate dehydrogenase iron-protein subunit [Arabidopsis thaliana]	451	1e-126
cn661	4	At5g54600	50S ribosomal protein L24, chloroplast precursor (CL24)	193	1e-49	gi|30696483|ref|NP_851190.1|	50S ribosomal protein L24, chloroplast precursor (CL24) [Arabidopsis thaliana] sp|P92959|RK24_ARATH 50S ribosomal protein L24, chloroplast precursor dbj|BAB09339.1| 50S ribosomal protein L24, chloroplast precursor [Arabidopsis thaliana] gb|AAM63859.1| 50S ribosomal protein L24, chloroplast precursor [Arabidopsis thaliana] gb|AAN72001.1| 50S ribosomal protein L24, chloroplast precursor [Arabidopsi…	236	3e-61
cn662	2	At5g08530	NADH-ubiquinone oxidoreductase (mitochondrial), putative similar to NADH-ubiquinone oxidoreductase 51 kDa subunit, mitochondrial precursor (EC 1.6.5.3) (EC 1.6.99.3) from {Homo sapiens} SP|P49821, {Bos taurus} SP|P25708, {Aspergillus niger} SP|Q92406; contains Pfam profile PF01512: Respiratory-chain NADH dehydrogenase 51 Kd subunit	491	1e-139	gi|15242306|ref|NP_196470.1|	NADH-ubiquinone oxidoreductase (mitochondrial), putative [Arabidopsis thaliana] dbj|BAB10002.1| NADH dehydrogenase [Arabidopsis thaliana] gb|AAM12970.1| NADH dehydrogenase [Arabidopsis thaliana] gb|AAP31964.1| At5g08530 [Arabidopsis thaliana]	491	1e-138
cn663	2	At1g48030	dihydrolipoamide dehydrogenase, mitochondrial (lipoamide dehydrogenase) (mtlpd1) identical to GB:AAF34795 [gi:12704696] from [Arabidopsis thaliana]	444	1e-125	gi|13873336|dbj|BAB44156.1|	dihydrolipoamide dehydrogenase precursor [Bruguiera gymnorrhiza]	452	1e-126
cn664	3	At1g16210	expressed protein ESTs gb|T04357 and gb|AA595092 come from this gene	167	8e-42	gi|18394335|ref|NP_563993.1|	expressed protein [Arabidopsis thaliana] gb|AAL59995.1| unknown protein [Arabidopsis thaliana] gb|AAM61212.1| unknown [Arabidopsis thaliana] gb|AAM67462.1| unknown protein [Arabidopsis thaliana]	167	2e-40
cn665	2	At1g09660	KH domain quaking protein, putative similar to GB:AAC67357	313	6e-86	gi|22329449|ref|NP_172437.2|	KH domain quaking protein, putative [Arabidopsis thaliana] dbj|BAC43277.1| putative elongation factor [Arabidopsis thaliana]	313	2e-84
cn666	3	At5g16460	hypothetical protein similar to unknown protein (pir||T02326)	228	2e-60	gi|15237349|ref|NP_197150.1|	hypothetical protein [Arabidopsis thaliana] dbj|BAB09613.1| gene_id:MQK4.19~pir||T02326~similar to unknown protein [Arabidopsis thaliana]	228	7e-59
cn667	1	At5g03300	pfkB type carbohydrate kinase protein family contains Pfam profile: PF00294 pfkB family carbohydrate kinase	351	2e-97	gi|29367547|gb|AAO72629.1|	adenosine kinase-like protein [Oryza sativa (japonica cultivar-group)]	352	3e-96
cn668	1	At5g03300	pfkB type carbohydrate kinase protein family contains Pfam profile: PF00294 pfkB family carbohydrate kinase	308	3e-84	gi|15242717|ref|NP_195950.1|	pfkB type carbohydrate kinase protein family [Arabidopsis thaliana] sp|Q9LZG0|ADK2_ARATH Adenosine kinase 2 (AK 2) (Adenosine 5'-phosphotransferase 2) pir||T48351 adenosine kinase-like protein - Arabidopsis thaliana emb|CAB83286.1| adenosine kinase-like protein [Arabidopsis thaliana] dbj|BAB08390.1| adenosine kinase [Arabidopsis thaliana] gb|AAG45247.1|AF180895_1 adenosine kinase 2 [Arabidopsis t…	308	9e-83
cn669	2	At3g22845	expressed protein	205	2e-53	gi|17979492|gb|AAL50082.1|	AT3g22845/MWI23_22 [Arabidopsis thaliana] gb|AAM10366.1| AT3g22845/MWI23_22 [Arabidopsis thaliana]	352	4e-96
cn67	159	At4g25140	oleosin	122	3e-28	gi|29170509|gb|AAO65960.1|	oleosin [Corylus avellana]	157	2e-37
cn670	2	At2g39560	expressed protein	47	9e-06	gi|15225496|ref|NP_181488.1|	expressed protein [Arabidopsis thaliana] pir||T00566 hypothetical protein At2g39560 [imported] - Arabidopsis thaliana gb|AAC27847.1| hypothetical protein [Arabidopsis thaliana] gb|AAL77673.1| At2g39560/F12L6.22 [Arabidopsis thaliana] gb|AAM52242.1| At2g39560/F12L6.22 [Arabidopsis thaliana]	47	0.0003
cn671	2	At4g26940	galactosyltransferase family contains Pfam profile: PF01762 galactosyltransferase	147	5e-36	gi|7485336|pir||T04817	hypothetical protein F10M23.280 - Arabidopsis thaliana emb|CAB36540.1| Avr9 elicitor response like protein [Arabidopsis thaliana] emb|CAB79549.1| Avr9 elicitor response like protein [Arabidopsis thaliana]	150	2e-35
cn672	2	At1g64230	ubiquitin-conjugating enzyme identical or nearly so to Ubiquitin-conjugating enzymes SP|P35132, SP|P35131, SP|P35133 from {Arabidopsis thaliana}; contains Pfam profile PF00179: Ubiquitin-conjugating enzyme	195	1e-64	gi|456568|gb|AAA64427.1|	ubiquitin conjugating enzyme	197	1e-63
cn673	2	At1g07420	C-4 methyl sterol oxidase identical to sterol 4-alpha-methyl-oxidase GI:16973471 from [Arabidopsis thaliana]	486	1e-138	gi|27448145|gb|AAO13795.1|AF352575_1	putative sterol 4-alpha-methyl-oxidase [Gossypium arboreum]	502	1e-141
cn674	2	At1g48160	signal recognition particle 19 kDa protein subunit -related similar to GB:U19030 from [Oryza sativa] (Plant Mol. Biol. 34 (3), 507-515 (1997))	185	2e-47	gi|15221088|ref|NP_175250.1|	signal recognition particle 19 kDa protein subunit -related [Arabidopsis thaliana] sp|Q943Z6|SR19_ARATH Signal recognition particle 19 kDa protein (SRP19) gb|AAL27515.1|AF439847_1 At1g48160/F21D18_11 [Arabidopsis thaliana] gb|AAM65885.1| signal recognition particle 19 kDa protein subunit, putative [Arabidopsis thaliana] gb|AAM78078.1| At1g48160/F21D18_11 [Arabidopsis thaliana]	185	6e-46
cn675	2	At1g06240	expressed protein	311	3e-85	gi|30679617|ref|NP_172114.2|	expressed protein [Arabidopsis thaliana] gb|AAN41316.1| unknown protein [Arabidopsis thaliana]	311	8e-84
cn676	2	At3g48560	acetolactate synthase	372	1e-103	gi|124366|sp|P27818|ILV1_BRANA	Acetolactate synthase I, chloroplast precursor (Acetohydroxy-acid synthase I) (ALS I) pir||S17691 acetolactate synthase (EC 4.1.3.18) 1 precursor - rape emb|CAA77613.1| actohydroxyacid synthase I [Brassica napus]	374	1e-102
cn677	2	At1g52690	late embryogenesis abundant (LEA) protein, putative similar to SP|P13934 Late embryogenesis abundant protein 76 (LEA 76) {Brassica napus}; contains Pfam profile PF02987: Late embryogenesis abundant protein	73	1e-13	gi|24418489|sp|O49817|LEA2_CICAR	Late embryogenesis abundant protein 2 (CapLEA-2) emb|CAA12027.1| LEA PROTEIN [Cicer arietinum]	81	4e-16
cn678	2	At1g07350	transformer serine/arginine-rich ribonucleoprotein, putative similar to GB:Y09506 from [Nicotiana tabacum] (Plant Mol. Biol. 35 (3), 261-269 (1997))	113	1e-25	gi|11275253|pir||JC7299	transformer-2-like protein - liverwort (Marchantia polymorpha)	140	3e-32
cn679	2	At2g40830	RING-H2 finger protein (RHC1a) annotation temporarily based on supporting cDNA gi|3790582|gb|AF079180.1|AF079180	316	8e-87	gi|18405518|ref|NP_565942.1|	RING-H2 finger protein (RHC1a) [Arabidopsis thaliana] pir||T00747 RING-H2 finger protein RHC1a [imported] - Arabidopsis thaliana gb|AAB86443.1| expressed protein [Arabidopsis thaliana] gb|AAC69854.1| RING-H2 finger protein RHC1a [Arabidopsis thaliana] gb|AAM98130.1| expressed protein [Arabidopsis thaliana] gb|AAP42739.1| At2g40830 [Arabidopsis thaliana]	316	2e-85
cn68	3	At4g27170	2S seed storage protein 4 (2S albumin storage protein) (NWMU2-2S albumin 4) identical to SP|P15460	34	0.063	gi|112762|sp|P01089|2SS_RICCO	2S albumin precursor (Allergen Ric c 1) pir||RZCS 2S seed storage protein precursor - castor bean emb|CAA38097.1| 2S albumin precursor [Ricinus communis]	174	1e-42
cn680	2	At4g32830	protein kinase, putative similar to protein kinase p46XlEg22 [Xenopus laevis] gi|609280|emb|CAA78914; contains protein kinase domain, Pfam:PF00069	416	1e-117	gi|15233958|ref|NP_195009.1|	protein kinase, putative [Arabidopsis thaliana] pir||T10690 serine/threonine-specific protein kinase homolog T16I18.40 - Arabidopsis thaliana emb|CAB80000.1| putative serine/threonine protein kinase [Arabidopsis thaliana]	416	1e-115
cn69	177	At5g54740	2S seed storage protein family similar to 2S seed storage proteins from Arabidosis thaliana: SP|P15457, SP|P15459, SP|P15458, SP|P15460 contains Pfam profile PF00234 Protease inhibitor/seed storage/LTP family	45	7e-05	gi|227594|prf||1707274A	2S albumin	417	1e-115
cn7	2	At3g29075	glycine-rich protein	104	4e-23	gi|9758332|dbj|BAB08888.1|	gene_id:MIJ24.6~ref|NP_013897.1~similar to unknown protein [Arabidopsis thaliana] gb|AAL24188.1| AT5g39570/MIJ24_40 [Arabidopsis thaliana] gb|AAN18065.1| At5g39570/MIJ24_40 [Arabidopsis thaliana]	137	2e-31
cn70	2	At2g20360	NADH-ubiquinone oxireductase -related	294	4e-80	gi|18399328|ref|NP_565469.1|	NADH-ubiquinone oxireductase -related [Arabidopsis thaliana] gb|AAK59545.1| putative NADH-ubiquinone oxireductase [Arabidopsis thaliana] gb|AAK93749.1| putative NADH-ubiquinone oxireductase [Arabidopsis thaliana] gb|AAD21752.2| putative NADH-ubiquinone oxireductase [Arabidopsis thaliana]	294	1e-78
cn71	2	At3g23390	60S ribosomal protein L36a/L44 (RPL36aA) similar to ribosomal protein L41 GB:AAA34366 from [Candida maltosa]	213	9e-56	gi|2500380|sp|Q96499|RL44_GOSHI	60S RIBOSOMAL PROTEIN L44 pir||JC4923 ribosomal protein L36a.e, cytosolic - upland cotton gb|AAB08726.1| ribosomal protein L44 isoform a [Gossypium hirsutum] gb|AAB08727.1| ribosomal protein L44 isoform b [Gossypium hirsutum]	224	7e-58
cn72	6	At3g23390	60S ribosomal protein L36a/L44 (RPL36aA) similar to ribosomal protein L41 GB:AAA34366 from [Candida maltosa]	213	9e-56	gi|2500380|sp|Q96499|RL44_GOSHI	60S RIBOSOMAL PROTEIN L44 pir||JC4923 ribosomal protein L36a.e, cytosolic - upland cotton gb|AAB08726.1| ribosomal protein L44 isoform a [Gossypium hirsutum] gb|AAB08727.1| ribosomal protein L44 isoform b [Gossypium hirsutum]	224	7e-58
cn73	4	At3g16780	60S ribosomal protein L19 (RPL19B) similar to ribosomal protein L19 GB:CAA45090 from [Homo sapiens]	312	2e-85	gi|15228314|ref|NP_188300.1|	60S ribosomal protein L19 (RPL19B) [Arabidopsis thaliana] sp|Q9LUQ6|R19B_ARATH 60S ribosomal protein L19-2 dbj|BAB02770.1| 60S ribosome protein L19-like [Arabidopsis thaliana] gb|AAK73968.1| AT3g16780/MGL6_23 [Arabidopsis thaliana] gb|AAL90996.1| AT3g16780/MGL6_23 [Arabidopsis thaliana]	312	6e-84
cn74	2	At1g48830	40S ribosomal protein S7 (RPS7A) similar to 40S ribosomal protein S7 homolog GI:5532505 from (Brassica oleracea)	172	2e-73	gi|20139964|sp|Q9ZNS1|RS7_AVIMR	40S ribosomal protein S7 gb|AAC97947.1| unknown [Avicennia marina] gb|AAD03501.1| 40S ribosome protein S7 [Avicennia marina]	166	2e-74
cn75	4	At1g65090	hypothetical protein	80	1e-15	gi|27754401|gb|AAO22649.1|	unknown protein [Arabidopsis thaliana]	80	2e-14
cn76	18	At1g65090	hypothetical protein	80	1e-15	gi|27754401|gb|AAO22649.1|	unknown protein [Arabidopsis thaliana]	80	3e-14
cn77	11	At5g63660	plant defensin protein, putative (PDF2.5) plant defensin protein family member, personal communication, Bart Thomma (Bart.Thomma@agr.kuleuven.ac.be)	50	9e-07	gi|11596184|gb|AAG38520.1|AF283535_1	proteinase inhibitor se60-like protein [Citrus x paradisi]	70	2e-11
cn78	2	At2g01540	C2 domain-containing protein similar to zinc finger and C2 domain protein GI:9957238 from [Arabidopsis thaliana]	206	1e-54	gi|15226306|ref|NP_178263.1|	C2 domain-containing protein [Arabidopsis thaliana] pir||A84426 hypothetical protein At2g01540 [imported] - Arabidopsis thaliana gb|AAC67330.1| hypothetical protein [Arabidopsis thaliana] gb|AAL32682.1| Unknown protein [Arabidopsis thaliana] gb|AAM13362.1| unknown protein [Arabidopsis thaliana]	206	4e-53
cn79	3	At3g11630	2-cys peroxiredoxin BAS1 precursor (thiol-specific antioxidant protein) -related similar to 2-cys peroxiredoxin BAS1 precursor (thiol-specific antioxidant protein) GB:O24364 [Spinacia oleracea]	327	1e-89	gi|21912927|emb|CAC84143.2|	thioredoxin peroxidase [Nicotiana tabacum]	344	1e-93
cn8	1	At1g65910	No apical meristem (NAM) protein family similar to jasmonic acid 2 GI:6175246 from [Lycopersicon esculentum]; similar to NAC2 (GI:6456751) {Arabidopsis thaliana}	67	1e-11	gi|15218843|ref|NP_176766.1|	No apical meristem (NAM) protein family [Arabidopsis thaliana] pir||D96683 hypothetical protein F12P19.8 [imported] - Arabidopsis thaliana gb|AAF06052.1|AC009513_8 Contains similarity to gb|AF123310 NAC domain protein NAM gene from Arabidopsis thaliana	67	3e-10
cn80	2	At4g29480	expressed protein hypothetical protein T25K17.20 - Arabidopsis thaliana,PIR2:T06005	220	3e-58	gi|15233603|ref|NP_194677.1|	expressed protein [Arabidopsis thaliana] pir||A85344 hypothetical protein AT4g29480 [imported] - Arabidopsis thaliana emb|CAB79706.1| putative protein [Arabidopsis thaliana] gb|AAG41471.1|AF326889_1 unknown protein [Arabidopsis thaliana] gb|AAK00388.1|AF339706_1 unknown protein [Arabidopsis thaliana] gb|AAK62642.1| AT4g29480/F17A13_300 [Arabidopsis thaliana] gb|AAL06805.1| AT4g29480/F17A13_300 [A…	220	8e-57
cn81	8	At3g14360	lipase (class 3) family low similarity to Chain A, Lipase Ii From Rhizopus Niveus GI:1942798; contains Pfam profile PF01764: Lipase	152	4e-39	gi|15810243|gb|AAL07239.1|	unknown protein [Arabidopsis thaliana]	152	1e-37
cn82	23	At3g14360	lipase (class 3) family low similarity to Chain A, Lipase Ii From Rhizopus Niveus GI:1942798; contains Pfam profile PF01764: Lipase	194	6e-50	gi|15810243|gb|AAL07239.1|	unknown protein [Arabidopsis thaliana]	194	2e-48
cn83	3	At3g16950	dihydrolipoamide dehydrogenase 1, plastidic (lipoamide dehydrogenase 1) (ptlpd1) identical to plastidic lipoamide dehydrogenase from Arabidopsis thaliana [gi:7159282]	321	3e-88	gi|18401311|ref|NP_566562.1|	dihydrolipoamide dehydrogenase 1, plastidic (lipoamide dehydrogenase 1) (ptlpd1) [Arabidopsis thaliana] gb|AAF37698.1|AF228637_1 lipoamide dehydrogenase [Arabidopsis thaliana] gb|AAK91394.1| AT3g16950/K14A17_7 [Arabidopsis thaliana] gb|AAM52238.1| AT3g16950/K14A17_7 [Arabidopsis thaliana]	321	9e-87
cn84	3	At2g12400	expressed protein	184	4e-47	gi|30678837|ref|NP_178935.2|	expressed protein [Arabidopsis thaliana] gb|AAN72054.1| unknown protein [Arabidopsis thaliana]	184	1e-45
cn85	1	At5g25610	dehydration-induced protein RD22	144	4e-35	gi|16588826|gb|AAL26909.1|AF319165_1	dehydration-responsive protein RD22 [Prunus persica]	174	2e-42
cn86	1	At5g25610	dehydration-induced protein RD22	48	6e-13	gi|18447761|gb|AAL67991.1|	dehydration-induced protein RD22-like protein [Gossypium hirsutum]	87	3e-28
cn87	3	At2g20610	aminotransferase, putative similar to nicotianamine aminotransferase from Hordeum vulgare [GI:6498122, GI:6469087]; contains Pfam profile PF00155 aminotransferase, classes I and II	276	1e-74	gi|8777301|dbj|BAA96891.1|	tyrosine aminotransferase-like protein [Arabidopsis thaliana]	280	3e-74
cn88	2	At4g09800	40S ribosomal protein S18 (RPS18C)	263	1e-70	gi|15219950|ref|NP_173692.1|	40S ribosomal protein S18 (RPS18A) [Arabidopsis thaliana] ref|NP_192718.1| 40S ribosomal protein S18 (RPS18C) [Arabidopsis thaliana] ref|NP_564434.1| 40S ribosomal protein S18 (RPS18B) [Arabidopsis thaliana] sp|P34788|RS18_ARATH 40S ribosomal protein S18	263	3e-69
cn89	3	At4g02580	predicted NADH dehydrogenase 24 kD subunit similar to N. crassa NADH-ubiquinone dehydrogenase 24 kD subunit precursor, GenBank accession number P40915	323	1e-113	gi|18411985|ref|NP_567244.1|	predicted NADH dehydrogenase 24 kD subunit [Arabidopsis thaliana] gb|AAK96519.1| AT4g02580/T10P11_14 [Arabidopsis thaliana] gb|AAN64531.1| At4g02580/T10P11_14 [Arabidopsis thaliana]	323	1e-112
cn9	1	At3g18400	No apical meristem (NAM) protein family contains Pfam PF02365: No apical meristem (NAM) domain; similar to GP:1279640 NAM {Petunia x hybrida}	56	8e-09	gi|27529808|dbj|BAC53810.1|	OsNAC1 protein [Oryza sativa]	56	2e-07
cn90	3	At5g60390	elongation factor 1-alpha (EF-1-alpha) identical to SWISS-PROT:P13905 elongation factor 1-alpha (EF-1-alpha) [Arabidopsis thaliana]	527	1e-150	gi|3869088|dbj|BAA34348.1|	elongation factor-1 alpha [Nicotiana paniculata]	533	1e-150
cn91	15	At5g60390	elongation factor 1-alpha (EF-1-alpha) identical to SWISS-PROT:P13905 elongation factor 1-alpha (EF-1-alpha) [Arabidopsis thaliana]	517	1e-147	gi|119150|sp|P17786|EF1A_LYCES	ELONGATION FACTOR 1-ALPHA (EF-1-ALPHA) pir||S10507 translation elongation factor eEF-1 alpha chain - tomato emb|CAA32618.1| EF 1-alpha (AA 1-448) [Lycopersicon esculentum] emb|CAA37212.1| elongation factor 1-alpha [Lycopersicon esculentum]	520	1e-147
cn92	2	At4g05390	ferredoxin--NADP(+) reductase (adrenodoxin reductase), putative strong similarity to SP|P41345 Ferredoxin--NADP reductase, root isozyme, chloroplast precursor (EC 1.18.1.2) (FNR) {Oryza sativa}, ferredoxin-NADP reductase precursor [Zea mays] GI:500751	157	7e-62	gi|3913650|sp|O04397|FENS_TOBAC	Ferredoxin--NADP reductase, root-type isozyme, chloroplast precursor (FNR) pir||T02215 ferredoxin-NADP reductase (EC 1.18.1.2) precursor - common tobacco dbj|BAA20365.1| ferredoxin-NADP oxidoreductase [Nicotiana tabacum]	172	3e-63
cn93	16	At3g12120	omega-6 fatty acid desaturase, endoplasmic reticulum (FAD2/delta-12 desaturase) identical to omega-6 fatty acid desaturase, endoplasmic reticulum (FAD2) SP:P46313 [Arabidopsis thaliana (Mouse-ear cress)] (Plant Cell 6:147-158(1994))	362	1e-100	gi|7433293|pir||T09839	oleate 12-hydroxylase - castor bean gb|AAC49010.1| oleate 12-hydroxylase prf||2116435A oleate 12-hydroxylase	549	1e-155
cn94	2	At1g52740	histone H2A, putative similar to histone H2A.F/Z Arabidopsis thaliana GI:2407800; contains Pfam profile PF00125 Core histone H2A/H2B/H3/H4	233	1e-61	gi|15219078|ref|NP_175683.1|	histone H2A, putative [Arabidopsis thaliana] pir||D96568 probable histone H2A, 14481-15293 [imported] - Arabidopsis thaliana gb|AAG52265.1|AC019018_2 putative histone H2A; 14481-15293 [Arabidopsis thaliana] gb|AAK96748.1| putative histone H2A [Arabidopsis thaliana] gb|AAL25563.1| At1g52740/F14G24_1 [Arabidopsis thaliana] gb|AAL47344.1| putative histone H2A [Arabidopsis thaliana] gb|AAM60967.1| pu…	233	3e-60
cn95	2	At1g26690	emp24/gp25L/p24 family similar to SP|P49755 Transmembrane protein Tmp21 precursor (21 kDa Transmembrane trafficking protein) {Homo sapiens}; contains Pfam profile PF01105: emp24/gp25L/p24 family	285	3e-77	gi|18396016|ref|NP_564256.1|	emp24/gp25L/p24 family [Arabidopsis thaliana] gb|AAF87046.1|AC006535_24 T24P13.7 [Arabidopsis thaliana]	285	8e-76
cn96	7	At3g20390	translational inhibitor protein -related similar to GB:NP_005827 from [Homo sapiens], contains Pfam profile: PF01042 Domain of unknown function	238	3e-63	gi|15231137|ref|NP_188674.1|	translational inhibitor protein -related [Arabidopsis thaliana] gb|AAK53030.1|AF375446_1 AT3g20390/MQC12_15 [Arabidopsis thaliana] gb|AAL31178.1| AT3g20390/MQC12_15 [Arabidopsis thaliana] gb|AAM63246.1| translational inhibitor protein, putative [Arabidopsis thaliana]	238	1e-61
cn97	6	At5g36230	expressed protein strong similarity to unknown protein (gb|AAD26879.1)	416	1e-117	gi|18421544|ref|NP_568534.1|	expressed protein [Arabidopsis thaliana] gb|AAL15273.1| AT5g36230/T30G6_9 [Arabidopsis thaliana] gb|AAM97138.1| putative protein [Arabidopsis thaliana]	416	1e-115
cn98	2	At1g67620	expressed protein	178	3e-45	gi|18408812|ref|NP_564901.1|	expressed protein [Arabidopsis thaliana] gb|AAG52301.1|AC011020_8 unknown protein [Arabidopsis thaliana]	178	7e-44
cn99	9	At5g62300	40S ribosomal protein S20 (RPS20C) ribosomal protein S20, Arabidopsis thaliana, PIR:T12992	210	6e-55	gi|15241768|ref|NP_201036.1|	40S ribosomal protein S20 (RPS20C) [Arabidopsis thaliana] ref|NP_190089.2| 40S ribosomal protein S20 (RPS20A) [Arabidopsis thaliana] sp|P49200|RS20_ARATH 40S ribosomal protein S20 gb|AAG40369.1|AF325017_1 AT5g62300 [Arabidopsis thaliana] gb|AAK43837.1|AF370460_1 40S ribosomal protein S20 [Arabidopsis thaliana] gb|AAM20143.1| putative 40S ribsomomal protein [Arabidopsis thaliana] gb|AAM45072.1| pu…	210	2e-53
JB1_01_A10	1	At1g01490	heavy-metal-associated domain-containing protein contains Pfam profile PF00403: Heavy-metal-associated domain	81	4e-16	gi|15223416|ref|NP_171656.1|	heavy-metal-associated domain-containing protein [Arabidopsis thaliana] emb|CAA71173.1| hypothetical protein [Arabidopsis thaliana] gb|AAL36161.1| unknown protein [Arabidopsis thaliana] gb|AAM14215.1| unknown protein [Arabidopsis thaliana]	81	1e-14
JB1_01_A12	1	At1g07350	transformer serine/arginine-rich ribonucleoprotein, putative similar to GB:Y09506 from [Nicotiana tabacum] (Plant Mol. Biol. 35 (3), 261-269 (1997))	147	6e-36	gi|30680096|ref|NP_849605.1|	transformer serine/arginine-rich ribonucleoprotein, putative [Arabidopsis thaliana] gb|AAK96648.1| At1g07350/F22G5_25 [Arabidopsis thaliana]	147	2e-34
JB1_01_B04	1	At2g07180	protein kinase, putative contains protein kinase domain, Pfam:PF00069	91	3e-19	gi|22325532|ref|NP_178731.2|	protein kinase, putative [Arabidopsis thaliana] gb|AAN12999.1| putative protein kinase [Arabidopsis thaliana]	91	9e-18
JB1_01_B07	1	At1g09630	GTP-binding protein, putative similar to GTP-binding protein GI:1370146 from [Lotus japonicus]	381	1e-106	gi|15217568|ref|NP_172434.1|	GTP-binding protein, putative [Arabidopsis thaliana] sp|O04486|RB1C_ARATH Ras-related protein Rab11C pir||A86230 hypothetical protein [imported] - Arabidopsis thaliana gb|AAB60720.1| Strong similarity to A. thaliana ara-2 (gb|ATHARA2). ESTs gb|ATTS2483,gb|ATTS2484,gb|AA042159 come from this gene. [Arabidopsis thaliana] gb|AAB61994.1| ras-related small GTPase [Arabidopsis thaliana] gb|AAK73978.1| …	381	1e-105
JB1_01_B08	1	At4g21450	VAMP (vesicle-associated membrane protein)-associated protein family similar to VAP27 GI:6688926 [Nicotiana plumbaginifolia]	214	4e-56	gi|18415696|ref|NP_567627.1|	VAMP (vesicle-associated membrane protein)-associated protein family [Arabidopsis thaliana] gb|AAL49912.1| putative membrane associated protein [Arabidopsis thaliana] gb|AAM20375.1| putative membrane associated protein [Arabidopsis thaliana] gb|AAM64857.1| putative membrane associated protein [Arabidopsis thaliana]	214	1e-54
JB1_01_B11	1	At2g43330	sugar transporter family similar to SP|Q96QE2 Proton myo-inositol co-transporter (Hmit) [Homo sapiens], SP|Q01440 Membrane transporter D1 {Leishmania donovani}; contains Pfam profile PF00083: major facilitator superfamily protein	77	4e-15	gi|25308955|pir||G84864	probable membrane transporter [imported] - Arabidopsis thaliana gb|AAB64332.1| putative membrane transporter [Arabidopsis thaliana]	77	1e-13
JB1_01_C02	1	At5g23540	26S proteasome regulatory subunit (RPN11), putative similar to 26S proteasome regulatory particle non-ATPase subunit 11 GI:17297983 from [Oryza sativa]	229	6e-61	gi|21592398|gb|AAM64349.1|	26S proteasome non-ATPase regulatory subunit [Arabidopsis thaliana]	229	2e-59
JB1_01_C07	1	At5g53280	expressed protein similar to unknown protein (gb|AAD26950.1)	251	3e-67	gi|15238704|ref|NP_200140.1|	expressed protein [Arabidopsis thaliana] dbj|BAB09790.1| gb|AAD26950.1~gene_id:K19E1.8~similar to unknown protein [Arabidopsis thaliana]	251	7e-66
JB1_01_C11	1	At2g27200	nucleotide-binding protein -related	218	2e-57	gi|15225856|ref|NP_180288.1|	nucleotide-binding protein -related [Arabidopsis thaliana] pir||A84670 probable nucleotide-binding protein [imported] - Arabidopsis thaliana gb|AAD26884.1| putative nucleotide-binding protein [Arabidopsis thaliana]	218	5e-56
JB1_01_D04	1	No hits found	-	-	-	No hits found	-	-	-
JB1_01_D07	1	At5g13210	expressed protein	218	2e-57	gi|15240579|ref|NP_196825.1|	expressed protein [Arabidopsis thaliana] pir||T48568 hypothetical protein T31B5.30 - Arabidopsis thaliana emb|CAB86628.1| putative protein [Arabidopsis thaliana] gb|AAL57656.1| AT5g13210/T31B5_30 [Arabidopsis thaliana]	218	4e-56
JB1_01_D11	1	At5g13710	24-sterol C-methyltransferase	204	2e-53	gi|7443719|pir||T10173	sterol 24-C-methyltransferase (EC 2.1.1.41) - castor bean gb|AAB62812.1| S-adenosyl-methionine-sterol-C- methyltransferase [Ricinus communis]	237	4e-62
JB1_01_D12	1	At4g29830	transducin / WD-40 repeat protein family contains 7 WD-40 repeats (PF00400); G protein beta subunit-like protein, Schistosoma mansoni, gb:U30261	338	2e-93	gi|15233721|ref|NP_194712.1|	transducin / WD-40 repeat protein family [Arabidopsis thaliana] pir||T08544 hypothetical protein F27B13.70 - Arabidopsis thaliana emb|CAB43658.1| putative protein [Arabidopsis thaliana] emb|CAB79741.1| putative protein [Arabidopsis thaliana] gb|AAP37692.1| At4g29830 [Arabidopsis thaliana]	338	6e-92
JB1_01_E06	1	At2g09990	40S ribosomal protein S16 (RPS16A) Same as GB:Q42340	260	5e-70	gi|6984222|gb|AAF34799.1|AF227979_1	40S ribosomal protein S16 [Euphorbia esula]	279	3e-74
JB1_01_E10	1	At1g07640	Dof zinc finger protein identical to zinc finger protein OBP2 GI:5059394 from [Arabidopsis thaliana]	61	2e-20	gi|25406987|pir||H86210	hypothetical protein [imported] - Arabidopsis thaliana gb|AAF75094.1|AC007583_30 Strong similarity to zinc finger protein OBP2 from Arabidopsis thaliana gb|AF155816. EST gb|N65215 comes from this gene	61	6e-19
JB1_01_E12	1	At2g37220	29 kDa ribonucleoprotein, chloroplast (RNA-binding protein cp29), putative similar to SP|Q43349 29 kDa ribonucleoprotein, chloroplast precursor (RNA-binding protein cp29) {Arabidopsis thaliana}	181	3e-46	gi|21617920|gb|AAM66970.1|	putative RNA-binding protein [Arabidopsis thaliana]	183	3e-45
JB1_01_F03	1	No hits found	-	-	-	No hits found	-	-	-
JB1_01_F05	1	No hits found	-	-	-	No hits found	-	-	-
JB1_01_F09	1	At3g59360	transporter-related protein UDP-galactose transport protein homolog - Schizosaccharomyces pombe, PIR:T43506	43	0.0001	gi|21740671|emb|CAD41134.1|	OSJNBa0084K20.14 [Oryza sativa (japonica cultivar-group)]	48	7e-05
JB1_01_F10	1	At5g45700	hypothetical protein	92	1e-19	gi|15242476|ref|NP_199382.1|	hypothetical protein [Arabidopsis thaliana] dbj|BAB09212.1| gene_id:MRA19.9~unknown protein [Arabidopsis thaliana]	92	3e-18
JB1_01_G03	1	At5g36890	glycosyl hydrolase family 1 prunasin hydrolase isoform PHA precursor, Prunus serotina, EMBL:AF221526	103	7e-23	gi|28917235|gb|EAA26947.1|	hypothetical protein ( (AB003109) beta-glucosidase [Humicola grisea var. thermoidea] ) [Neurospora crassa]	147	8e-35
JB1_01_G04	1	At5g16120	hydrolase, alpha/beta fold family similar to monoglyceride lipase from [Homo sapiens] GI:14594904, [Mus musculus] GI:2632162; contains Pfam profile PF00561: hydrolase, alpha/beta fold family	122	1e-28	gi|18417885|ref|NP_568327.1|	hydrolase, alpha/beta fold family [Arabidopsis thaliana] gb|AAK25929.1|AF360219_1 putative lipase [Arabidopsis thaliana] gb|AAK93696.1| putative lipase [Arabidopsis thaliana]	122	1e-27
JB1_01_G06	1	At3g17930	expressed protein	90	1e-18	gi|21554118|gb|AAM63198.1|	unknown [Arabidopsis thaliana]	90	2e-17
JB1_01_G07	1	At2g38560	elongation factor -related	181	5e-46	gi|15224901|ref|NP_181390.1|	elongation factor -related [Arabidopsis thaliana] pir||E84806 probable elongation factor [imported] - Arabidopsis thaliana gb|AAC67362.1| putative elongation factor [Arabidopsis thaliana] gb|AAN13033.1| putative elongation factor [Arabidopsis thaliana] dbj|BAC42218.1| putative elongation factor [Arabidopsis thaliana]	181	1e-44
JB1_01_G09	1	At5g15650	reversibly glycosylated polypeptide-3	424	1e-119	gi|18077708|emb|CAC83750.1|	reversibly glycosylated polypeptide [Gossypium hirsutum]	439	1e-122
JB1_01_G11	1	At1g70280	expressed protein similar to hypothetical protein GI:9755656 from [Arabidopsis thaliana]	206	7e-54	gi|30698020|ref|NP_177185.3|	expressed protein [Arabidopsis thaliana]	206	2e-52
JB1_01_H04	1	At2g38020	vacuolar protein -related sorting-associated protein	278	1e-75	gi|18404619|ref|NP_565879.1|	vacuolar protein -related sorting-associated protein [Arabidopsis thaliana] gb|AAK43713.1|AF359240_1 VCL1 [Arabidopsis thaliana] gb|AAK82510.1| At2g38020/T8P21.7 [Arabidopsis thaliana] gb|AAM98105.1| At2g38020/T8P21.7 [Arabidopsis thaliana]	278	3e-74
JB1_01_H05	1	At2g01690	expressed protein	224	4e-59	gi|22748338|gb|AAN05340.1|	Unknown protein [Oryza sativa (japonica cultivar-group)]	233	2e-60
JB1_01_H06	1	At3g19130	RNA-binding protein, putative similar to RNA Binding Protein 47 [Nicotiana plumbaginifolia] GI:9663769, DNA binding protein ACBF GB:AAC49850 from [Nicotiana tabacum]; contains InterPro entry IPR000504: RNA-binding region RNP-1 (RNA recognition motif) (RRM)	199	2e-51	gi|7489112|pir||T03934	DNA binding protein ACBF - common tobacco gb|AAC49850.1| DNA binding protein ACBF [Nicotiana tabacum]	205	9e-52
JB1_01_H09	1	At4g21810	expressed protein NADH oxidoreductase complex I subunit- like protein, Caenorhabditis elegans, AF143152	298	2e-81	gi|17473759|gb|AAL38318.1|	putative protein [Arabidopsis thaliana] gb|AAN65086.1| putative protein [Arabidopsis thaliana]	300	2e-80
JB1_01_H10	1	At2g32700	WD-40 repeat protein family contains 7 WD-40 repeats ; similar to LEUNIG (GP:11141605)[Arabidopsis thaliana]	189	1e-48	gi|18403052|ref|NP_565749.1|	WD-40 repeat protein family [Arabidopsis thaliana] ref|NP_850192.1| WD-40 repeat protein family [Arabidopsis thaliana] ref|NP_850193.1| WD-40 repeat protein family [Arabidopsis thaliana] ref|NP_850194.1| WD-40 repeat protein family [Arabidopsis thaliana] pir||T00798 hypothetical protein At2g32700 [imported] - Arabidopsis thaliana gb|AAC04493.1| expressed protein [Arabidopsis thaliana] gb|AAK32893…	189	4e-47
JB1_01_H12	1	At5g41960	expressed protein	159	2e-39	gi|15238240|ref|NP_199011.1|	expressed protein [Arabidopsis thaliana] dbj|BAB08429.1| gene_id:MJC20.6~unknown protein [Arabidopsis thaliana]	159	5e-38
JB1_02_B01	1	At3g61110	40S ribosomal protein S27 (RPS27B)	147	5e-36	gi|11276659|pir||T47903	ribosomal protein S27 - Arabidopsis thaliana (fragment) emb|CAB71041.1| ribosomal protein S27 [Arabidopsis thaliana]	147	1e-34
JB1_02_B05	1	No hits found	-	-	-	No hits found	-	-	-
JB1_02_B06	1	At3g15510	No apical meristem (NAM) protein family contains Pfam PF02365: No apical meristem (NAM) domain; similar to jasmonic acid 2 GB:AAF04915 from [Lycopersicon esculentum]	187	1e-48	gi|15232606|ref|NP_188170.1|	No apical meristem (NAM) protein family [Arabidopsis thaliana] gb|AAF35417.1| putative jasmonic acid regulatory protein [Arabidopsis thaliana] dbj|BAB20600.1| AtNAC2 [Arabidopsis thaliana] dbj|BAB02380.1| jasmonic acid regulatory protein-like [Arabidopsis thaliana] gb|AAO42106.1| putative jasmonic acid regulatory protein [Arabidopsis thaliana] gb|AAO50577.1| putative jasmonic acid regulatory prot…	187	2e-47
JB1_02_B07	1	At3g61830	auxin response factor-related protein auxin response factor 9 - Arabidopsis thaliana, PIR:T08917	343	5e-95	gi|11357187|pir||T47975	auxin response factor-like protein - Arabidopsis thaliana emb|CAB71113.1| auxin response factor-like protein [Arabidopsis thaliana]	343	1e-93
JB1_02_B10	1	No hits found	-	-	-	No hits found	-	-	-
JB1_02_C02	1	At3g56990	glycine-rich protein conserved hypothetical protein SPCC330.09 - Schizosaccharomyces pombe, PIR:T41319	195	2e-50	gi|15230179|ref|NP_191258.1|	glycine-rich protein [Arabidopsis thaliana]	195	6e-49
JB1_02_C03	1	No hits found	-	-	-	No hits found	-	-	-
JB1_02_C10	1	No hits found	-	-	-	No hits found	-	-	-
JB1_02_D01	1	No hits found	-	-	-	No hits found	-	-	-
JB1_02_D02	1	At1g15950	cinnamoyl-CoA reductase, putative nearly identical to CCR1 (GI:12034897), similar to cinnamoyl CoA reductase GI:2058310 from [Eucalyptus gunnii]	134	1e-32	gi|9998901|emb|CAC07424.1|	cinnamoyl-CoA reductase [Populus balsamifera subsp. trichocarpa]	152	8e-37
JB1_02_E02	1	At5g42570	expressed protein	125	6e-30	gi|18422225|ref|NP_568607.1|	expressed protein [Arabidopsis thaliana] gb|AAK96684.1| Unknown protein [Arabidopsis thaliana]	125	1e-28
JB1_02_F03	1	No hits found	-	-	-	No hits found	-	-	-
JB1_02_F08	1	At2g34070	expressed protein	113	4e-26	gi|25408325|pir||A84752	hypothetical protein At2g34070 [imported] - Arabidopsis thaliana	113	7e-25
JB1_02_H08	1	No hits found	-	-	-	gi|24419009|emb|CAD55281.1|	hypothetical protein (fragment) [Streptomyces coelicolor A3(2)]	66	1e-10
JB1_03_A05	1	At2g01190	octicosapeptide/Phox/Bem1p (PB1) domain-containing protein Pfam profile PF00564: PB1 domain	186	8e-48	gi|21553908|gb|AAM62991.1|	unknown [Arabidopsis thaliana]	187	7e-47
JB1_03_A07	1	No hits found	-	-	-	No hits found	-	-	-
JB1_03_B03	1	At5g57140	Calcineurin-like phosphoesterase family contains Pfam profile: PF00149 Calcineurin-like phosphoesterase	254	3e-68	gi|15242042|ref|NP_200524.1|	Calcineurin-like phosphoesterase family [Arabidopsis thaliana] dbj|BAA97364.1| emb|CAB76911.1~gene_id:MUL3.9~similar to unknown protein [Arabidopsis thaliana] gb|AAM97046.1| putative protein [Arabidopsis thaliana] gb|AAN72121.1| putative protein [Arabidopsis thaliana]	254	8e-67
JB1_03_C03	1	At3g17310	expressed protein	58	8e-10	gi|11994548|dbj|BAB02735.1|	gene_id:MGD8.15~unknown protein [Arabidopsis thaliana]	58	2e-08
JB1_03_E03	1	At3g54860	vacuolar protein sorting protein 33a-related protein vacuolar protein sorting protein 33a, Rattus norvegicus ,PIR2:JC5720	100	4e-30	gi|21740852|emb|CAD39835.1|	OSJNBb0072N21.1 [Oryza sativa (japonica cultivar-group)]	108	2e-29
JB1_03_F01	1	At1g28440	leucine-rich repeat transmembrane protein kinase, putative similar to receptor kinase GI:4105699 from [Arabidopsis thaliana]	284	3e-77	gi|15218660|ref|NP_174166.1|	leucine-rich repeat transmembrane protein kinase, putative [Arabidopsis thaliana] pir||F86410 protein F3M18.12 [imported] - Arabidopsis thaliana gb|AAF16764.1|AC010155_17 F3M18.12 [Arabidopsis thaliana] gb|AAM13234.1| putative receptor protein kinase [Arabidopsis thaliana]	284	8e-76
JB1_03_H01	1	At3g07530	hypothetical protein	229	2e-60	gi|30680341|ref|NP_187409.2|	hypothetical protein [Arabidopsis thaliana]	229	4e-59
JB1_03_H03	1	At1g06870	chloroplast thylakoidal processing peptidase -related similar to chloroplast thylakoidal processing peptidase GB:CAA71502 GI:2769566 from [Arabidopsis thaliana]	85	4e-17	gi|15222236|ref|NP_172171.1|	chloroplast thylakoidal processing peptidase -related [Arabidopsis thaliana] pir||E86203 probable signal peptidase [imported] - Arabidopsis thaliana gb|AAF63136.1|AC011001_6 putative signal peptidase [Arabidopsis thaliana]	85	1e-15
JB1_03_H10	1	At5g06360	expressed protein similar to unknown protein (ref|NP_055701.1)	236	3e-63	gi|15240023|ref|NP_196254.1|	expressed protein [Arabidopsis thaliana] dbj|BAB08958.1| gene_id:MHF15.12~ref|NP_055701.1~similar to unknown protein [Arabidopsis thaliana] gb|AAL24082.1| unknown protein [Arabidopsis thaliana] gb|AAM45100.1| unknown protein [Arabidopsis thaliana]	236	5e-62
JB1_04_A01	1	At1g20220	glycine-rich protein	87	4e-18	gi|21740825|emb|CAD41015.1|	OSJNBa0042L16.13 [Oryza sativa (japonica cultivar-group)]	98	4e-20
JB1_04_A04	1	At4g38100	expressed protein	106	1e-23	gi|18420175|ref|NP_568035.1|	expressed protein [Arabidopsis thaliana] gb|AAM63277.1| unknown [Arabidopsis thaliana]	106	3e-22
JB1_04_A08	1	At1g69890	expressed protein similar to GB:AAB61488 [Arabidopsis thaliana]	67	1e-12	gi|18409395|ref|NP_564980.1|	expressed protein [Arabidopsis thaliana] pir||C96721 hypothetical protein T17F3.8 [imported] - Arabidopsis thaliana gb|AAG52559.1|AC010675_7 hypothetical protein; 28820-29921 [Arabidopsis thaliana] gb|AAK53001.1|AF375417_1 At1g69890/T17F3_8 [Arabidopsis thaliana] gb|AAM64941.1| unknown [Arabidopsis thaliana] gb|AAN38696.1| At1g69890/T17F3_8 [Arabidopsis thaliana]	67	4e-11
JB1_04_A10	1	No hits found	-	-	-	No hits found	-	-	-
JB1_04_B03	1	At1g26665	expressed protein	147	2e-36	gi|25403266|pir||F86393	protein T24P13.4 [imported] - Arabidopsis thaliana gb|AAF87025.1|AC006535_3 T24P13.4 [Arabidopsis thaliana]	147	5e-35
JB1_04_C01	1	At3g28430	expressed protein GC donor splice site at exon 16	48	1e-06	gi|18405788|ref|NP_566837.1|	expressed protein [Arabidopsis thaliana] gb|AAL32989.1| unknown protein [Arabidopsis thaliana]	48	1e-05
JB1_04_D02	1	At4g39130	dehydrin protein family contains Pfam domain, PF00257: Dehydrin	47	2e-06	gi|1706562|sp|Q07322|EC40_DAUCA	EMBRYOGENIC-CELL PROTEIN 40 (ECP40) pir||S33538 embryogenic cell protein ecp40 - carrot emb|CAA43906.1| ECP40 [Daucus carota]	56	1e-07
JB1_04_D03	1	At2g02970	nucleoside triphosphatase -related	139	2e-33	gi|18395457|ref|NP_565293.1|	nucleoside triphosphatase -related [Arabidopsis thaliana] gb|AAC32915.2| putative nucleoside triphosphatase [Arabidopsis thaliana]	139	4e-32
JB1_04_F05	1	No hits found	-	-	-	No hits found	-	-	-
JB1_04_G07	1	No hits found	-	-	-	No hits found	-	-	-
JB1_04_G08	1	At1g77260	dehydration-induced protein-related similar to early-responsive to dehydration stress ERD3 protein [Arabidopsis thaliana] GI:15320410; contains Pfam profile PF03141: Putative methyltransferase	38	0.0007	gi|18411424|ref|NP_565153.1|	dehydration-induced protein-related [Arabidopsis thaliana] gb|AAK56248.1|AF367259_1 At1g77260/T14N5_19 [Arabidopsis thaliana] gb|AAM16224.1| At1g77260/T14N5_19 [Arabidopsis thaliana]	38	0.017
JB1_04_G09	1	At1g29810	expressed protein contains similarity to phenylalanine hydroxylase GI:476740 from [Pseudomonas aeruginosa]	56	3e-09	gi|26449459|dbj|BAC41856.1|	unknown protein [Arabidopsis thaliana] gb|AAO39948.1| At1g29810 [Arabidopsis thaliana]	56	1e-07
JB1_04_G10	1	No hits found	-	-	-	gi|18000074|gb|AAL54888.1|AF116915_1	obtusifoliol-14-demethylase [Nicotiana tabacum]	45	0.0002
JB1_04_G11	1	No hits found	-	-	-	No hits found	-	-	-
JB1_04_H01	1	At5g03160	expressed protein P58 protein, Bos primigenius taurus, PIR:A56534	205	2e-53	gi|15242650|ref|NP_195936.1|	expressed protein [Arabidopsis thaliana] pir||T48337 hypothetical protein F15A17.190 - Arabidopsis thaliana emb|CAB86083.1| putative protein [Arabidopsis thaliana] dbj|BAB08376.1| tetratricopeptide repeat protein 2-like [Arabidopsis thaliana] gb|AAM62560.1| unknown [Arabidopsis thaliana]	205	6e-52
JB1_04_H02	1	At4g04950	thioredoxin family similar to PKCq-interacting protein PICOT from [Mus musculus] GI:6840949, [Rattus norvegicus] GI:6840951; contains Pfam profile PF00085: Thioredoxin	89	3e-19	gi|15234516|ref|NP_192404.1|	thioredoxin family [Arabidopsis thaliana] pir||C85062 probable thioredoxin [imported] - Arabidopsis thaliana gb|AAD17344.1| similar to thioredoxin-like proteins (Pfam: PF00085, Score=42.9, E=1.4e-11, N=1); contains similarity to dihydroorotases (Pfam: PF00744, Score=154.9, E=1.4e-42, N=1) [Arabidopsis thaliana] emb|CAB81037.1| putative thioredoxin [Arabidopsis thaliana] gb|AAL25614.1| AT4g04950/T…	89	1e-17
JB1_04_H09	1	At2g14750	adenosine phosphosulfate kinase -related identical to GB:U05238	194	5e-50	gi|7387809|sp|O49204|KAPS_CATRO	Adenylylsulfate kinase, chloroplast precursor (APS kinase) (Adenosine-5'phosphosulfate kinase) (ATP adenosine-5'-phosphosulfate 3'-phosphotransferase) pir||T08076 adenylyl-sulfate kinase (EC 2.7.1.25) precursor - Madagascar periwinkle gb|AAC31145.1| adenosine-5'-phosphosulfate-kinase [Catharanthus roseus]	201	6e-51
JB1_04_H11	1	At3g56310	glycosyl hydrolase family 27 (alpha-galactosidase/melibiase) similar to alpha-galactosidase SP:Q42656 from [Coffea arabica]	99	2e-22	gi|11264291|pir||T47748	alpha-galactosidase-like protein - Arabidopsis thaliana emb|CAB87430.1| alpha-galactosidase-like protein [Arabidopsis thaliana]	99	9e-21
JB1_05_A01	1	No hits found	-	-	-	gi|10177579|dbj|BAB10810.1|	gene_id:K11I1.1~similar to unknown protein~sp|P74035 [Arabidopsis thaliana]	90	6e-18
JB1_05_A05	1	At1g17370	oligouridylate binding protein (UBP1), putative similar to oligouridylate binding protein [Nicotiana plumbaginifolia] GI:6996560; contains InterPro entry IPR000504: RNA-binding region RNP-1 (RNA recognition motif) (RRM)	297	4e-81	gi|18394471|ref|NP_564018.1|	oligouridylate binding protein (UBP1), putative [Arabidopsis thaliana] gb|AAF97318.1|AC007843_21 Putative RNA binding protein [Arabidopsis thaliana] gb|AAM62923.1| oligouridylate binding protein, putative [Arabidopsis thaliana]	297	1e-79
JB1_05_A08	1	At4g35100	aquaporin, putative similar to aquaporin GI:1311536 from [Spinacia oleracea]	256	6e-69	gi|8071628|gb|AAF71820.1|AF141900_1	putative aquaporin PIP2-2 [Vitis berlandieri x Vitis rupestris]	264	8e-70
JB1_05_A09	1	No hits found	-	-	-	No hits found	-	-	-
JB1_05_B04	1	At2g40765	expressed protein	67	4e-12	gi|1351365|sp|P48505|UCRY_SOLTU	UBIQUINOL-CYTOCHROME C REDUCTASE COMPLEX 6.7 KD PROTEIN (CR6) pir||S68969 ubiquinol-cytochrome-c reductase (EC 1.10.2.2) - potato emb|CAA57768.1| cytochrome c reductase subunit [Solanum tuberosum]	78	4e-14
JB1_05_B05	1	At4g04940	transducin / WD-40 repeat protein family contains seven G-protein beta WD-40 repeats	201	3e-52	gi|18412751|ref|NP_567275.1|	transducin / WD-40 repeat protein family [Arabidopsis thaliana] gb|AAL24132.1| putative WD-repeat membrane protein [Arabidopsis thaliana] gb|AAM20284.1| putative WD-repeat membrane protein [Arabidopsis thaliana]	201	6e-51
JB1_05_B08	1	At2g46110	3-methyl-2-oxobutanoate hydroxy-methyl-transferase	296	6e-81	gi|15225928|ref|NP_182135.1|	3-methyl-2-oxobutanoate hydroxy-methyl-transferase [Arabidopsis thaliana] pir||H84898 hypothetical protein At2g46110 [imported] - Arabidopsis thaliana gb|AAC62893.1| 3-methyl-2-oxobutanoate hydroxy-methyl-transferase [Arabidopsis thaliana] gb|AAO44086.1| At2g46110 [Arabidopsis thaliana]	296	2e-79
JB1_05_C07	1	No hits found	-	-	-	No hits found	-	-	-
JB1_05_D05	1	No hits found	-	-	-	No hits found	-	-	-
JB1_05_E07	1	No hits found	-	-	-	No hits found	-	-	-
JB1_05_F02	1	At5g49555	amine oxidase-related contains Pfam profile PF01593: amine oxidase, flavin-containing	32	0.002	gi|10177621|dbj|BAB10768.1|	phytoene dehydrogenase-like [Arabidopsis thaliana]	32	0.057
JB1_05_G02	1	At5g44120	12S seed storage protein (CRA1) nearly identical to SP|P15455 [Plant Mol Biol 11:805-820 (1988)]; contains Pfam profile PF00190 Cupin and Prosite 11-S plant seed storage proteins signature PS00305	55	5e-09	gi|2147407|pir||S68965	legumin precursor (clone A2) - Magnolia salicifolia emb|CAA57847.1| globulin precursor [Magnolia salicifolia]	90	4e-18
JB1_05_G06	1	At3g05500	stress related protein -related similar to stress related protein GB:AAD51854 from [Vitis riparia]	195	1e-50	gi|15230002|ref|NP_187201.1|	stress related protein -related [Arabidopsis thaliana] sp|Q9MA63|Y350_ARATH Hypothetical protein At3g05500 gb|AAF64533.1| stress related protein, putative [Arabidopsis thaliana] gb|AAK96587.1| AT3g05500/F22F7_5 [Arabidopsis thaliana] gb|AAL36083.1| AT3g05500/F22F7_5 [Arabidopsis thaliana] gb|AAM61694.1| stress related protein, putative [Arabidopsis thaliana]	195	4e-49
JB1_05_G11	1	No hits found	-	-	-	No hits found	-	-	-
JB1_05_H03	1	At2g40730	HEAT repeat-containing protein contains INTERPRO:IPR000357 HEAT repeat	268	2e-72	gi|25408726|pir||B84833	hypothetical protein At2g40730 [imported] - Arabidopsis thaliana	268	5e-71
JB1_05_H05	1	At4g20440	small nuclear ribonucleoprotein, putative (snRNP) similar to small nuclear ribonucleoprotein B' [Macropus eugenii] gi|7208221|gb|AAF40115	214	5e-56	gi|15237095|ref|NP_193777.1|	small nuclear ribonucleoprotein, putative (snRNP) [Arabidopsis thaliana] ref|NP_849414.1| small nuclear ribonucleoprotein, putative (snRNP) [Arabidopsis thaliana] pir||T10586 small nuclear ribonucleoprotein-associated protein homolog F9F13.90 - Arabidopsis thaliana emb|CAB45810.1| putative snRNP protein [Arabidopsis thaliana] emb|CAB79044.1| putative snRNP protein [Arabidopsis thaliana] gb|AAO422…	214	1e-54
JB1_05_H06	1	No hits found	-	-	-	gi|27382358|ref|NP_773887.1|	hypothetical cytosolic protein [Bradyrhizobium japonicum] dbj|BAC52512.1| hypothetical cytosolic protein [Bradyrhizobium japonicum USDA 110]	150	2e-35
JB2_12_A01	1	At4g13350	expressed protein Rev/Rex activation domain-binding (Rab) protein, Homo sapiens, PIR2:A57088	234	2e-62	gi|22328591|ref|NP_193071.2|	expressed protein [Arabidopsis thaliana] ref|NP_849540.1| expressed protein [Arabidopsis thaliana] gb|AAL32583.1| putative protein [Arabidopsis thaliana] gb|AAP37738.1| At4g13350 [Arabidopsis thaliana]	234	5e-61
JB2_12_A02	1	At5g18220	glycosyl hydrolase family 17 similar to elicitor inducible chitinase Nt-SubE76 GI:11071974 from [Nicotiana tabacum]	61	1e-10	gi|15238768|ref|NP_197323.1|	glycosyl hydrolase family 17 [Arabidopsis thaliana] dbj|BAB09480.1| beta-1,3-glucanase-like protein [Arabidopsis thaliana]	61	2e-09
JB2_12_A08	1	At1g15330	CBS domain containing protein low similarity to SP|Q9MYP4 5'-AMP-activated protein kinase, gamma-3 subunit (AMPK gamma-3 chain) (AMPK gamma3) {Sus scrofa}; contains Pfam profile PF00571: CBS domain	177	5e-45	gi|7488784|pir||T10971	Pv42 protein - kidney bean gb|AAA91175.1| Pv42p	190	2e-47
JB2_12_A10	1	At1g44900	DNA replication licensing factor, putative similar to DNA replication licensing factor MCM2 from {Xenopus laevis} SP|P55861, SP|P49736 {Homo sapiens}; contains Pfam profile PF00493: MCM2/3/5 family	259	9e-70	gi|27529848|dbj|BAC53939.1|	MCM protein-like protein [Nicotiana tabacum]	309	3e-83
JB2_12_A11	1	At2g33730	DEAD box RNA helicase, putative similar to SP|P23394 Pre-mRNA splicing factor RNA helicase PRP28 {Saccharomyces cerevisiae}; contains Pfam profiles PF00270: DEAD/DEAH box helicase, PF00271: Helicase conserved C-terminal domain	144	6e-35	gi|15226155|ref|NP_180929.1|	DEAD box RNA helicase, putative [Arabidopsis thaliana] pir||H84748 hypothetical protein At2g33730 [imported] - Arabidopsis thaliana gb|AAC69128.1| putative U5 small nuclear ribonucleoprotein, an RNA helicase [Arabidopsis thaliana] gb|AAL38370.1| putative U5 small nuclear ribonucleoprotein, an RNA helicase [Arabidopsis thaliana] gb|AAM13243.1| putative U5 small nuclear ribonucleoprotein, an RNA he…	144	2e-33
JB2_12_B04	1	At3g49470	alpha NAC-related protein Nascent polypeptide associated complex protein alpha subunit - Drosophila melanogaster, EMBL:AF017783	177	4e-45	gi|15229149|ref|NP_190516.1|	alpha NAC-related protein [Arabidopsis thaliana] pir||T46225 alpha NAC-like protein - Arabidopsis thaliana emb|CAB62452.1| alpha NAC-like protein [Arabidopsis thaliana] gb|AAG52192.1|AC012329_19 putative alpha NAC; 61864-63065 [Arabidopsis thaliana]	177	1e-43
JB2_12_B06	1	No hits found	-	-	-	No hits found	-	-	-
JB2_12_B07	1	At5g13800	hydrolase, alpha/beta fold family low similarity to hydrolase [Terrabacter sp. DBF63] GI:14196240; contains Pfam profile PF00561: hydrolase, alpha/beta fold family	165	3e-41	gi|15240707|ref|NP_196884.1|	hydrolase, alpha/beta fold family [Arabidopsis thaliana] ref|NP_850815.1| hydrolase, alpha/beta fold family [Arabidopsis thaliana] dbj|BAB11108.1| gene_id:MAC12.25~pir||S77419~similar to unknown protein [Arabidopsis thaliana] gb|AAL08242.1| AT5g13800/MAC12_25 [Arabidopsis thaliana] gb|AAL50077.1| AT5g13800/MAC12_25 [Arabidopsis thaliana] gb|AAN31088.1| At5g13800/MAC12_25 [Arabidopsis thaliana]	165	7e-40
JB2_12_C06	1	At1g10030	expressed protein Location of EST gb|T45589	201	4e-52	gi|18391101|ref|NP_563858.1|	expressed protein [Arabidopsis thaliana]	201	1e-50
JB2_12_C08	1	At1g09320	expressed protein	116	1e-26	gi|30681080|ref|NP_172403.2|	expressed protein [Arabidopsis thaliana]	116	4e-25
JB2_12_C12	1	At5g08340	expressed protein farnesyl cysteine carboxyl methyltransferase, Rattus norvegicus, EMBL:AF075595	45	3e-05	gi|22326656|ref|NP_568192.2|	expressed protein [Arabidopsis thaliana] gb|AAL36285.1| unknown protein [Arabidopsis thaliana] gb|AAM14192.1| unknown protein [Arabidopsis thaliana]	45	0.0009
JB2_12_E01	1	At1g55000	expressed protein	159	1e-39	gi|18405171|ref|NP_564673.1|	expressed protein [Arabidopsis thaliana] pir||E96591 hypothetical protein T24C10.11 [imported] - Arabidopsis thaliana gb|AAG00879.1|AC064840_10 Unknown protein [Arabidopsis thaliana] gb|AAG51120.1|AC069144_17 unknown protein [Arabidopsis thaliana] gb|AAL11598.1|AF424604_1 At1g55000/F14C21_4 [Arabidopsis thaliana] gb|AAM65291.1| unknown [Arabidopsis thaliana] gb|AAM70538.1| At1g55000/F14C21_4 [Ara…	159	3e-38
JB2_12_E02	1	At5g64420	expressed protein similar to unknown protein (pir||T00246)	125	8e-30	gi|15237690|ref|NP_201247.1|	expressed protein [Arabidopsis thaliana]	125	2e-28
JB2_12_E03	1	No hits found	-	-	-	No hits found	-	-	-
JB2_12_E10	1	At1g75510	transcription initiation factor -related similar to transcription initiation factor iif, beta subunit GB:CAA22523 GI:4049502 from (Schizosaccharomyces pombe)	267	5e-72	gi|15222264|ref|NP_177683.1|	transcription initiation factor -related [Arabidopsis thaliana] gb|AAF87120.1|AC006434_16 F10A5.27 [Arabidopsis thaliana] gb|AAG40024.1|AF324673_1 At1g75700 [Arabidopsis thaliana] gb|AAG42013.1|AF327423_1 putative transcription initiation factor [Arabidopsis thaliana] gb|AAK00396.1|AF339714_1 putative transcription initiation factor [Arabidopsis thaliana]	267	1e-70
JB2_12_E12	1	At1g17370	oligouridylate binding protein (UBP1), putative similar to oligouridylate binding protein [Nicotiana plumbaginifolia] GI:6996560; contains InterPro entry IPR000504: RNA-binding region RNP-1 (RNA recognition motif) (RRM)	322	2e-88	gi|6996560|emb|CAB75429.1|	oligouridylate binding protein [Nicotiana plumbaginifolia]	345	4e-94
JB2_12_F01	1	At5g10730	expressed protein predicted proteins from various species	110	2e-25	gi|18416362|ref|NP_568236.1|	expressed protein [Arabidopsis thaliana] gb|AAK49607.1|AF372891_1 AT5g10730/MAJ23_90 [Arabidopsis thaliana] gb|AAL15353.1| AT5g10730/MAJ23_90 [Arabidopsis thaliana] gb|AAL91210.1| putative protein [Arabidopsis thaliana] gb|AAM48001.1| unknown protein [Arabidopsis thaliana] gb|AAM60871.1| unknown [Arabidopsis thaliana]	110	7e-24
JB2_12_F02	1	At4g26370	expressed protein transcription termination factor nusB, Synechocystis sp., PIR2:S76233	110	2e-25	gi|7486786|pir||T05067	hypothetical protein M3E9.200 - Arabidopsis thaliana emb|CAA18233.1| putative protein [Arabidopsis thaliana] emb|CAB79492.1| putative protein [Arabidopsis thaliana]	110	3e-24
JB2_12_F10	1	At5g50340	DNA repair protein-related	69	2e-12	gi|15240658|ref|NP_199845.1|	DNA repair protein-related [Arabidopsis thaliana] dbj|BAB09453.1| DNA repair protein-like [Arabidopsis thaliana]	69	4e-11
JB2_12_F11	1	At1g16180	expressed protein	258	2e-69	gi|29244652|gb|AAO73245.1|	putative membrane protein [Oryza sativa (japonica cultivar-group)]	273	1e-72
JB2_12_G09	1	At1g19640	S-adenosyl-L-methionine:jasmonic acid carboxyl methyltransferase (JMT) nearly identical to gi:13676829	259	1e-69	gi|13676829|gb|AAG23343.1|	S-adenosyl-L-methionine:jasmonic acid carboxyl methyltransferase [Arabidopsis thaliana] gb|AAG23344.1| S-adenosyl-L-methionine:jasmonic acid carboxyl methyltransferase [Arabidopsis thaliana]	259	2e-68
JB2_12_G10	1	At4g17050	expressed protein	242	2e-64	gi|22328740|ref|NP_193438.2|	expressed protein [Arabidopsis thaliana] dbj|BAC42652.1| unknown protein [Arabidopsis thaliana]	242	4e-63
JB2_12_G11	1	At4g02280	sucrose synthase (UDP-glucose-fructose glucosyltransferase/sucrose-UDP glucosyltransferase), putative strong similarity to sucrose synthase GI:6682841 from [Citrus unshiu]	379	1e-105	gi|6682995|dbj|BAA88981.1|	sucrose synthase [Citrus unshiu]	395	1e-109
JB2_12_H01	1	At5g20960	aldehyde oxidase 1 (AO1) identical to aldehyde oxidase AAO1 from Arabidopsis thaliana [gi:3172023] isoform contains a GA-donor splice site at intron 10	324	4e-89	gi|10764218|gb|AAG22607.1|AF258810_1	aldehyde oxidase [Lycopersicon esculentum] gb|AAK52410.1|AF258814_1 aldehyde oxidase TAO3 [Lycopersicon esculentum]	345	4e-94
JB2_12_H04	1	At1g68310	expressed protein	144	3e-35	gi|24899438|gb|AAN65008.1|	hypothetical protein [Oryza sativa (japonica cultivar-group)]	179	2e-44
JB2_12_H11	1	At5g39890	expressed protein hypothetical protein F8M21.10 - Arabidopsis thaliana, PIR:T49947	137	7e-33	gi|10176982|dbj|BAB10214.1|	contains similarity to unknown protein~emb|CAB89322.1~gene_id:MYH19.8 [Arabidopsis thaliana]	137	2e-31
JB2_12_H12	1	At3g16500	auxin-responsive protein (Indoleacetic acid-induced protein), putative similar to SP|O24408|AXII_ARATH Auxin-responsive protein IAA18 (Indoleacetic acid-induced protein 18) {Arabidopsis thaliana}; contains Pfam profile: PF02309: AUX/IAA family	37	0.009	No hits found	-	-	-
JB2_01_A01	1	No hits found	-	-	-	No hits found	-	-	-
JB2_01_A02	1	No hits found	-	-	-	No hits found	-	-	-
JB2_01_A05	1	At3g48680	transferase hexapeptide repeat family contains Pfam profile PF00132: Bacterial transferase hexapeptide (four repeats); ferripyochelin binding protein - Methanobacterium thermoautotrophicum, EMBL:AE000918.1	330	4e-91	gi|15228424|ref|NP_190437.1|	transferase hexapeptide repeat family [Arabidopsis thaliana] sp|Q9SMN1|UMP8_ARATH Unknown mitochondrial protein At3g48680 pir||T46212 hypothetical protein T8P19.190 - Arabidopsis thaliana emb|CAB62357.1| putative protein [Arabidopsis thaliana] gb|AAK25924.1|AF360214_1 unknown protein [Arabidopsis thaliana] gb|AAK93694.1| unknown protein [Arabidopsis thaliana]	330	1e-89
JB2_01_B01	1	At5g41380	hypothetical protein similar to unknown protein (gb|AAF07370.1)	49	1e-06	gi|15238070|ref|NP_198954.1|	hypothetical protein [Arabidopsis thaliana] dbj|BAB08510.1| gb|AAF07370.1~gene_id:MYC6.9~similar to unknown protein [Arabidopsis thaliana]	49	3e-05
JB2_01_B07	1	At3g09640	ascorbate peroxidase (APX) identical to ascorbate peroxidase [Arabidopsis thaliana] gi|555576|emb|CAA56340;	347	3e-96	gi|2738949|gb|AAB94574.1|	cytosolic ascorbate peroxidase [Fragaria x ananassa] gb|AAD41405.1|AF159630_1 cytosolic ascorbate peroxidase [Fragaria x ananassa]	366	1e-100
JB2_01_B11	1	At5g61060	histone deacetylase - like histone deacetylase HDA2, Mus musculus, PIR:T13964	344	3e-95	gi|9759454|dbj|BAB10370.1|	contains similarity to histone deacetylase~gene_id:MAF19.8 [Arabidopsis thaliana]	344	9e-94
JB2_01_C05	1	At5g20720	chloroplast Cpn21 protein identical to chloroplast 20 kDa chaperonin, chloroplast precursor (Protein Cpn21), chloroplast protein Cpn10, chloroplast chaperonin 10 (Ch-CPN10), SP|O65282 from [Arabidopsis thaliana]	183	3e-47	gi|15242045|ref|NP_197572.1|	chloroplast Cpn21 protein [Arabidopsis thaliana] ref|NP_851045.1| chloroplast Cpn21 protein [Arabidopsis thaliana] sp|O65282|CH1C_ARATH 20 kDa chaperonin, chloroplast precursor (Protein Cpn21) (Chloroplast protein Cpn10) (Chloroplast chaperonin 10) (Ch-CPN10) (Chaperonin 20) pir||T52613 chaperonin 21 precursor, chloroplast [imported] - Arabidopsis thaliana emb|CAA09368.1| Cpn21 protein [Arabidops…	183	4e-46
JB2_01_C07	1	At5g56590	glycosyl hydrolase family 17 similar to elicitor inducible chitinase Nt-SubE76 GI:11071974 from [Nicotiana tabacum]	304	3e-83	gi|7488645|pir||T05960	beta-1,3-glucanase (EC 3.2.1.-) 7 - soybean (fragment) gb|AAC04713.1| beta-1,3-glucanase 7 [Glycine max]	324	7e-88
JB2_01_C11	1	At2g21870	ATP synthase -related	79	5e-16	gi|421876|pir||S35942	probable ATP synthase chain - soybean emb|CAA52349.1| putative ATP synthase subunit [Glycine max]	86	1e-16
JB2_01_D03	1	No hits found	-	-	-	No hits found	-	-	-
JB2_01_D05	1	At1g20450	dehydrin (ERD10) identical to dehydrin ERD10 (Low-temperature-induced protein LTI45) [Arabidopsis thaliana] SWISS-PROT:P42759	50	1e-07	gi|29120043|emb|CAC35772.3|	dhn1 [Populus euramericana]	82	2e-15
JB2_01_D11	1	At5g62530	delta-1-pyrroline-5-carboxylate dehydrogenase identical to delta-1-pyrroline-5-carboxylate dehydrogenase precursor [Arabidopsis thaliana] gi|15383744|gb|AAK73756	96	3e-21	gi|927428|emb|CAA60412.1|	fis1 [Linum usitatissimum]	100	4e-21
JB2_01_D12	1	At1g73030	developmental protein DG1118 -related annotation temporarily based on supporting cDNA gi|20148688|gb|AY081673.1|	291	2e-79	gi|18410249|ref|NP_565053.1|	developmental protein DG1118 -related [Arabidopsis thaliana] pir||G96755 developmental protein homolog DG1118 [imported] - Arabidopsis thaliana gb|AAD55650.1|AC008017_23 Highly similar to developmental protein DG1118 [Arabidopsis thaliana] gb|AAL24333.1| Highly similar to developmental protein DG1118 [Arabidopsis thaliana] gb|AAM10235.1| similar to developmental protein DG1118 [Arabidopsis thalia…	291	5e-78
JB2_01_E02	1	At5g18570	GTP-binding protein obg -related GTP-binding protein obg, Bacillus subtilis, PIR:B32804	41	0.0003	gi|28209500|gb|AAO37518.1|	putative GTP-binding protein [Oryza sativa (japonica cultivar-group)]	214	8e-55
JB2_01_F03	1	At1g26850	dehydration-induced protein family similar to early-responsive to dehydration stress ERD3 protein [Arabidopsis thaliana] GI:15320410; contains Pfam profile PF03141: Putative methyltransferase	192	7e-50	gi|6752888|gb|AAF27920.1|AF220204_1	unknown [Malus x domestica]	205	3e-52
JB2_01_F07	1	No hits found	-	-	-	No hits found	-	-	-
JB2_01_F11	1	At4g30390	expressed protein	115	3e-26	gi|15234739|ref|NP_194768.1|	expressed protein [Arabidopsis thaliana] pir||D85355 hypothetical protein AT4g30390 [imported] - Arabidopsis thaliana emb|CAB79757.1| putative protein [Arabidopsis thaliana] gb|AAM61673.1| unknown [Arabidopsis thaliana]	115	8e-25
JB2_01_G03	1	At4g25340	immunophilin / FKBP-type peptidyl-prolyl cis-trans isomerase -related immunophilin FKBP46 - Spodoptera frugiperda (fall armyworm),PIR2:A55320	45	1e-05	gi|18416534|ref|NP_567717.1|	immunophilin / FKBP-type peptidyl-prolyl cis-trans isomerase -related [Arabidopsis thaliana] gb|AAL09783.1| AT4g25340/T30C3_20 [Arabidopsis thaliana] gb|AAN28917.1| At4g25340/T30C3_20 [Arabidopsis thaliana]	45	0.0003
JB2_01_G06	1	At1g06890	transporter-related low similarity to SP|Q9NTN3 UDP-glucuronic acid/UDP-N-acetylgalactosamine transporter {Homo sapiens}, SP|Q95YI5 UDP-sugar transporter UST74c {Drosophila melanogaster}, SP|Q18779 UDP-sugar transporter sqv-7 {Caenorhabditis elegans}	319	7e-88	gi|22329373|ref|NP_172172.2|	transporter-related [Arabidopsis thaliana] gb|AAL87295.1| unknown protein [Arabidopsis thaliana] gb|AAM51356.1| unknown protein [Arabidopsis thaliana]	319	2e-86
JB2_01_G07	1	At5g09420	subunit of TOC complex -related chloroplast gene Toc64 - Pisum sativum, EMBL:AF179282	266	9e-72	gi|30682691|ref|NP_196504.2|	subunit of TOC complex -related [Arabidopsis thaliana]	266	2e-70
JB2_01_G08	1	At2g42490	copper amine oxidase -related	86	1e-17	gi|30689034|ref|NP_181777.2|	copper amine oxidase -related [Arabidopsis thaliana] gb|AAM53275.1| putative copper amine oxidase [Arabidopsis thaliana] gb|AAN15348.1| putative copper amine oxidase [Arabidopsis thaliana]	86	4e-16
JB2_01_G11	1	At1g75840	GTP binding protein (ARAC5) identical to rac-like GTP-binding protein (ARAC5) SP:Q38937 [Arabidopsis thaliana (Mouse-ear cress)]	346	5e-96	gi|2117168|emb|CAA98189.1|	RAC1 [Lotus japonicus]	347	8e-95
JB2_01_G12	1	At4g02230	60S ribosomal protein L19 (RPL19C) similar to L19 from several species	308	1e-84	gi|15235290|ref|NP_192132.1|	60S ribosomal protein L19 (RPL19C) [Arabidopsis thaliana] sp|P49693|R19C_ARATH 60S ribosomal protein L19-3 pir||E85028 probable ribosomal protein L19 [imported] - Arabidopsis thaliana emb|CAB80716.1| putative ribosomal protein L19 [Arabidopsis thaliana] gb|AAK62438.1|AF386993_1 Similar to 60S ribosome protein L19 [Arabidopsis thaliana] gb|AAL66909.1| similar to 60S ribosome protein L19 [Arabidops…	308	3e-83
JB2_01_H03	1	At1g79050	replicase -related similar to replicase GI:166841 from [Arabidopsis thaliana]	280	4e-76	gi|18412241|ref|NP_565198.1|	replicase -related [Arabidopsis thaliana] sp|Q39199|RECA_ARATH DNA repair protein recA, chloroplast precursor pir||T01050 hypothetical protein YUP8H12R.33 - Arabidopsis thaliana gb|AAA61781.1| DNA repair protein gb|AAC17051.1| Match to nuclear-encoded chloroplast DNA repair protein (E. coli recA homolog) gb|L15229. [Arabidopsis thaliana] gb|AAK92822.1| putative replicase [Arabidopsis thaliana] gb…	280	9e-75
JB2_01_H05	1	At5g49820	expressed protein contains similarity to unknown protein (gb|AAD20664.1)	180	7e-46	gi|18423070|ref|NP_568713.1|	expressed protein [Arabidopsis thaliana] gb|AAL24114.1| unknown protein [Arabidopsis thaliana] gb|AAN13151.1| unknown protein [Arabidopsis thaliana]	180	2e-44
JB2_01_H07	1	At5g18800	NADH:ubiquinone oxidoreductase - like protein NADH:ubiquinone oxidoreductase PGIV subunit, Homo sapiens, EMBL:AF044953	184	3e-47	gi|15239564|ref|NP_197381.1|	NADH:ubiquinone oxidoreductase - like protein [Arabidopsis thaliana] ref|NP_850849.1| NADH:ubiquinone oxidoreductase - like protein [Arabidopsis thaliana] gb|AAM60901.1| NADH:ubiquinone oxidoreductase-like protein [Arabidopsis thaliana] gb|AAO44048.1| At5g18800 [Arabidopsis thaliana]	184	8e-46
JB2_01_H08	1	No hits found	-	-	-	No hits found	-	-	-
JB2_01_H11	1	At1g61040	expressed protein	107	9e-24	gi|15219855|ref|NP_176299.1|	expressed protein [Arabidopsis thaliana] pir||A96636 unknown protein, 78902-80833 [imported] - Arabidopsis thaliana gb|AAG51642.1|AC018908_8 unknown protein; 78902-80833 [Arabidopsis thaliana]	107	2e-22
JB2_01_H12	1	At5g37930	seven in absentia (sina) protein family similar to SIAH1 protein [Brassica napus var. napus] GI:7657876; contains Pfam profile PF03145: Seven in absentia protein family	140	5e-34	gi|9758493|dbj|BAB09039.1|	contains similarity to S-locus protein~gene_id:K18L3.13 [Arabidopsis thaliana]	140	1e-32
JB2_02_A01	1	No hits found	-	-	-	No hits found	-	-	-
JB2_02_A02	1	At3g04400	60S ribosomal protein L23 (RPL23C) similar to ribosomal protein L17 GB:AAA34113.1 from [Nicotiana tabacum]	86	3e-18	gi|13489168|gb|AAK27802.1|AC022457_5	60S ribosomal protein L17 [Oryza sativa (japonica cultivar-group)]	89	2e-17
JB2_02_A03	1	No hits found	-	-	-	No hits found	-	-	-
JB2_02_A06	1	At5g42000	expressed protein similar to unknown protein (pir||T39307)	283	6e-77	gi|15238262|ref|NP_199015.1|	expressed protein [Arabidopsis thaliana] dbj|BAB08433.1| gene_id:MJC20.10~pir||T39307~similar to unknown protein [Arabidopsis thaliana]	283	2e-75
JB2_02_B03	1	At2g43020	amine oxidase family similar to polyamine oxidase SP:O64411 [Zea mays]; contains Pfam profile PF01593 amine oxidase, flavin-containing	36	0.009	No hits found	-	-	-
JB2_02_B12	1	At1g31930	G-protein -related contains Pfam profile: PF00503: G-protein alpha subunit	109	2e-24	gi|7363278|dbj|BAA93022.1|	ESTs C74776(E51022),C26123(C116681) correspond to a region of the predicted gene.~Similar to Arabidopsis thaliana cultivar Landsberg extra-large G-protein (AF060942) [Oryza sativa (japonica cultivar-group)]	111	1e-23
JB2_02_C02	1	At1g64230	ubiquitin-conjugating enzyme identical or nearly so to Ubiquitin-conjugating enzymes SP|P35132, SP|P35131, SP|P35133 from {Arabidopsis thaliana}; contains Pfam profile PF00179: Ubiquitin-conjugating enzyme	255	9e-69	gi|464981|sp|P35135|UBC4_LYCES	Ubiquitin-conjugating enzyme E2-17 kDa (Ubiquitin-protein ligase) (Ubiquitin carrier protein) gb|AAA34125.1| ubiquitin carrier protein	257	4e-68
JB2_02_C11	1	At3g44735	expressed protein	58	1e-09	gi|23466377|tpg|DAA00279.1|	TPA: putative phytosulfokine peptide precursor [Glycine max]	73	8e-13
JB2_02_D04	1	No hits found	-	-	-	No hits found	-	-	-
JB2_02_D09	1	No hits found	-	-	-	No hits found	-	-	-
JB2_02_D12	1	At3g52590	ubiquitin extension protein 1 (UBQ1)/60S ribosomal protein L40 (RPL40B) identical to GI:166929, GI:166930	63	2e-11	gi|322750|pir||S28420	ubiquitin / ribosomal protein CEP52 - wood tobacco gb|AAA34064.1| ubiquitin fusion protein	65	2e-10
JB2_02_E02	1	At4g37760	squalene monooxygenase (squalene epoxidase) (SE), putative similar to SP|O65404 (SE 1,1), SP|O65402 (SE 1,2), SP|O65403 (SE 2)	73	2e-17	gi|27475612|emb|CAD23249.1|	squalene monooxygenase 1 [Medicago truncatula]	81	1e-17
JB2_02_E05	1	At3g46560	small zinc finger-related protein TIM9	139	6e-34	gi|12230182|sp|Q9XGX8|IM09_MESCR	Mitochondrial import inner membrane translocase subunit Tim9 pir||T51189 small zinc finger-like protein [imported] - common ice plant gb|AAD40018.1|AF150112_1 small zinc finger-like protein [Mesembryanthemum crystallinum]	144	3e-34
JB2_02_F08	1	No hits found	-	-	-	No hits found	-	-	-
JB2_02_F10	1	At5g57123	expressed protein	36	0.004	No hits found	-	-	-
JB2_02_G02	1	No hits found	-	-	-	No hits found	-	-	-
JB2_02_G04	1	At1g29040	expressed protein	149	3e-37	gi|18396927|ref|NP_564317.1|	expressed protein [Arabidopsis thaliana] gb|AAM63136.1| unknown [Arabidopsis thaliana] gb|AAN13008.1| unknown protein [Arabidopsis thaliana]	179	1e-44
JB2_02_G07	1	At3g06610	expressed protein	112	7e-26	gi|18397632|ref|NP_566288.1|	expressed protein [Arabidopsis thaliana] gb|AAG51334.1|AC020580_14 unknown protein; 25530-24522 [Arabidopsis thaliana] gb|AAL62354.1| unknown protein [Arabidopsis thaliana] gb|AAM48048.1| unknown protein [Arabidopsis thaliana] gb|AAM65797.1| unknown [Arabidopsis thaliana]	112	1e-24
JB2_02_G08	1	At5g11350	endonuclease/exonuclease/phosphatase family contains Pfam profile PF03372: Endonuclease/Exonuclease/phosphatase family	155	2e-38	gi|8953397|emb|CAB96670.1|	putative protein [Arabidopsis thaliana]	155	4e-37
JB2_02_G10	1	No hits found	-	-	-	No hits found	-	-	-
JB2_02_H03	1	At5g54810	tryptophan synthase, beta subunit 1 (TSB1) identical to SP|P14671	90	1e-26	gi|81661|pir||JQ1073	tryptophan synthase (EC 4.2.1.20) beta-2 chain precursor - Arabidopsis thaliana	90	5e-26
JB2_08_A02	1	No hits found	-	-	-	gi|21914823|gb|AAM73730.2|AF395894_1	vicilin-like protein [Anacardium occidentale]	48	2e-05
JB2_08_A03	1	No hits found	-	-	-	No hits found	-	-	-
JB2_08_A08	1	At5g02560	histone H2A, putative similar to histone H2A from Pisum sativum SP|P25470, Zea mays SP|P40280, Petroselinum crispum SP|P19177; contains Pfam profile PF00125 Core histone H2A/H2B/H3/H4	197	3e-51	gi|7649159|gb|AAF65769.1|AF242311_1	histone H2A [Euphorbia esula]	202	2e-51
JB2_08_B01	1	At4g37040	methionyl aminopeptidase-related protein	162	1e-40	gi|18419957|ref|NP_568014.1|	methionyl aminopeptidase-related protein [Arabidopsis thaliana] gb|AAG33977.1|AF250963_1 methionine aminopeptidase-like protein [Arabidopsis thaliana] gb|AAM63054.1| methionyl aminopeptidase-like protein [Arabidopsis thaliana] dbj|BAC42930.1| putative ap2 methionine aminopeptidase [Arabidopsis thaliana] gb|AAO64100.1| putative methionyl aminopeptidase [Arabidopsis thaliana]	162	3e-39
JB2_08_B03	1	At5g19090	heavy-metal-associated domain-containing protein contains Pfam heavy-metal-associated domain PF00403; glycine-rich protein GRP22, rape, PIR:S31415; isoform contains a non-consensus TG-acceptor splice site at intron 3	49	4e-07	gi|30687142|ref|NP_850851.1|	heavy-metal-associated domain-containing protein [Arabidopsis thaliana]	49	2e-05
JB2_08_B07	1	At5g66180	hypothetical protein contains similarity to nucleolar protein	68	3e-22	gi|18481712|gb|AAL73534.1|AF466200_13	putative nucleolar protein [Sorghum bicolor]	112	6e-31
JB2_08_B08	1	At4g39690	expressed protein	33	0.071	No hits found	-	-	-
JB2_08_B09	1	No hits found	-	-	-	No hits found	-	-	-
JB2_08_B12	1	At3g18165	expressed protein	326	1e-89	gi|18401792|ref|NP_566599.1|	expressed protein [Arabidopsis thaliana] gb|AAK93587.1| unknown protein [Arabidopsis thaliana] gb|AAM14351.1| unknown protein [Arabidopsis thaliana] gb|AAM65658.1| unknown [Arabidopsis thaliana]	326	3e-88
JB2_08_C06	1	At3g15280	expressed protein very low similarity to cold regulated gene REP14 [Secale cereale] GI:20067233, late embryogenesis abundant protein [Picea glauca] GI:1161171	60	6e-10	gi|18400699|ref|NP_566504.1|	expressed protein [Arabidopsis thaliana] dbj|BAB02157.1| gb|AAF34837.1~gene_id:K7L4.8~similar to unknown protein [Arabidopsis thaliana] gb|AAL31208.1| AT3g15280/K7L4_8 [Arabidopsis thaliana] gb|AAM78081.1| AT3g15280/K7L4_8 [Arabidopsis thaliana]	60	2e-08
JB2_08_D02	1	No hits found	-	-	-	No hits found	-	-	-
JB2_08_D08	1	At5g26220	expressed protein cation transport protein chaC, Escherichia coli, PIR:G64868	292	1e-79	gi|15239626|ref|NP_197994.1|	expressed protein [Arabidopsis thaliana] dbj|BAC42496.1| unknown protein [Arabidopsis thaliana] gb|AAO63298.1| At5g26220 [Arabidopsis thaliana]	292	3e-78
JB2_08_D10	1	At5g10830	embryonic abundant protein -related embryonic abundant protein EMB34, white spruce, PIR:T09281	290	4e-79	gi|15238280|ref|NP_196644.1|	embryonic abundant protein -related [Arabidopsis thaliana] pir||T50792 embryonic abundant protein-like - Arabidopsis thaliana emb|CAB96838.1| embryonic abundant protein-like [Arabidopsis thaliana] gb|AAO24556.1| At5g10830 [Arabidopsis thaliana]	290	1e-77
JB2_08_E01	1	At2g37080	myosin heavy chain -related	108	3e-24	gi|18076679|emb|CAC84774.1|	P70 protein [Nicotiana tabacum]	162	2e-39
JB2_08_F01	1	At3g57530	calcium-dependent protein kinase, putative (CDPK) similar to calmodulin-domain protein kinase CDPK isoform 7 [Arabidopsis thaliana] gi|1399277|gb|AAB03247	73	8e-14	gi|2665890|gb|AAB88537.1|	calcium-dependent protein kinase [Fragaria x ananassa]	75	6e-13
JB2_08_F06	1	At1g04760	synaptobrevin 7B -related similar to GB: from [Arabidopsis thaliana]	224	2e-59	gi|15220315|ref|NP_171968.1|	synaptobrevin 7B -related [Arabidopsis thaliana]	224	5e-58
JB2_08_F07	1	No hits found	-	-	-	No hits found	-	-	-
JB2_08_F12	1	At5g02270	ABC transporter family protein NBD-like protein POP, Arabidopsis thaliana, EMBL:AF127664	350	7e-97	gi|15241744|ref|NP_195847.1|	ABC transporter family protein [Arabidopsis thaliana] pir||T48248 ABC transporter-like protein - Arabidopsis thaliana emb|CAB85532.1| ABC transporter-like protein [Arabidopsis thaliana] gb|AAK48981.1|AF370554_1 ABC transporter-like protein [Arabidopsis thaliana] gb|AAM63337.1| ABC transporter-like protein [Arabidopsis thaliana] gb|AAP42738.1| At5g02270 [Arabidopsis thaliana]	350	2e-95
JB2_08_G11	1	No hits found	-	-	-	gi|251808|gb|AAB22584.1|	agglutinin I; proRCA I [Ricinus communis]	81	4e-15
JB2_08_H02	1	At3g51860	cation exchanger, putative (CAX3) similar to high affinity calcium antiporter CAX1 [Arabidopsis thaliana] gi|9256741|gb|AAB05913; Ca2+:Cation Antiporter (CaCA) Family member PMID:11500563; non-consensus AT-acceptor splice site at intron 1	233	8e-62	gi|7488876|pir||T07821	Ca2+/H+-exchanging protein - mung bean dbj|BAA25753.1| Ca2+/H+ exchanger [Vigna radiata]	252	3e-66
JB2_08_H07	1	At1g06200	expressed protein	179	1e-45	gi|15221421|ref|NP_172110.1|	expressed protein [Arabidopsis thaliana] gb|AAL32870.1| Unknown protein [Arabidopsis thaliana] gb|AAM10143.1| unknown protein [Arabidopsis thaliana]	179	2e-44
JB2_08_H10	1	At1g04290	thioesterase-related contains Pfam profile PF03061: thioesterase family protein; EST gb|T45093 comes from this gene	202	9e-53	gi|18379308|ref|NP_563705.1|	thioesterase-related [Arabidopsis thaliana] pir||D86174 hypothetical protein [imported] - Arabidopsis thaliana gb|AAB70447.1| EST gb|T45093 comes from this gene. [Arabidopsis thaliana] gb|AAM66935.1| unknown [Arabidopsis thaliana]	202	2e-51
JB2_08_H12	1	At4g32520	glycine hydroxymethyltransferase (EC 2.1.2.1) - like protein glycine hydroxymethyltransferase, Pisum sativum, PIR2:A42906	329	1e-90	gi|18418028|ref|NP_567895.1|	glycine hydroxymethyltransferase (EC 2.1.2.1) - like protein [Arabidopsis thaliana]	329	3e-89
JB2_09_A01	1	At1g31160	protein kinase C inhibitor (Zinc-binding protein) -related Similar to gb|Z29643 protein kinase C inhibitor (PKCI) from Zea mays and a member of HIT family PF|01230	203	9e-53	gi|15221629|ref|NP_174401.1|	protein kinase C inhibitor (Zinc-binding protein) -related [Arabidopsis thaliana] dbj|BAC42230.1| putative protein kinase C inhibitor [Arabidopsis thaliana] gb|AAO50640.1| putative protein kinase C inhibitor (Zinc-binding protein) [Arabidopsis thaliana]	203	2e-51
JB2_09_A04	1	At2g32060	40S ribosomal protein S12 (RPS12C)	72	3e-14	gi|23617253|dbj|BAC20920.1|	putative 40S ribosomal protein S12 [Oryza sativa (japonica cultivar-group)]	79	1e-14
JB2_09_A05	1	At1g08980	amidase annotation temporarily based on supporting cDNA gi|11493701|gb|AF202077.1|AF202077	87	8e-29	gi|18390964|ref|NP_563831.1|	amidase [Arabidopsis thaliana] gb|AAG35612.1|AF202077_1 amidase [Arabidopsis thaliana] gb|AAK59783.1| At1g08980/F7G19_15 [Arabidopsis thaliana] gb|AAO42800.1| At1g08980/F7G19_15 [Arabidopsis thaliana]	87	2e-27
JB2_09_A07	1	At1g30070	expressed protein similar to calcyclin binding protein [Mus musculus] GI:3142331; contains Pfam profile PF05002: SGS domain	155	4e-63	gi|18397342|ref|NP_564346.1|	expressed protein [Arabidopsis thaliana] pir||F86424 unknown protein, 69948-68670 [imported] - Arabidopsis thaliana gb|AAG52056.1|AC022455_10 unknown protein; 69948-68670 [Arabidopsis thaliana] gb|AAM63778.1| unknown [Arabidopsis thaliana] dbj|BAC43451.1| unknown protein [Arabidopsis thaliana] gb|AAO63841.1| unknown protein [Arabidopsis thaliana]	155	1e-61
JB2_09_A08	1	At2g30410	TCP1-chaperonin cofactor A isolog	132	5e-40	gi|18402340|ref|NP_565699.1|	TCP1-chaperonin cofactor A isolog [Arabidopsis thaliana] sp|O04350|TBCA_ARATH Tubulin-specific chaperone A (Tubulin-folding cofactor A) (CFA) (TCP1-chaperonin cofactor A homolog) gb|AAK93629.1| putative TCP1-chaperonin cofactor A isolog [Arabidopsis thaliana] gb|AAM14821.1| TCP1-chaperonin cofactor A isolog [Arabidopsis thaliana] gb|AAB63093.2| TCP1-chaperonin cofactor A isolog [Arabidopsis thali…	132	1e-38
JB2_09_A10	1	At1g30330	auxin response transcription factor(ARF6) identical to ARF6 [Arabidopsis thaliana] GI:4102600 (Science 276 (5320), 1865-1868 (1997))	387	1e-108	gi|15220728|ref|NP_174323.1|	auxin response transcription factor(ARF6) [Arabidopsis thaliana] pir||F86427 auxin response factor 6 (ARF6) [imported] - Arabidopsis thaliana gb|AAD01513.1| ARF6 [Arabidopsis thaliana] gb|AAG51093.1|AC025295_1 auxin response factor 6 (ARF6) [Arabidopsis thaliana]	387	1e-106
JB2_09_B06	1	At1g09750	expressed protein	192	2e-49	gi|18391062|ref|NP_563851.1|	expressed protein [Arabidopsis thaliana] pir||D86231 hypothetical protein [imported] - Arabidopsis thaliana gb|AAB60729.1| F21M12.13 gene product [Arabidopsis thaliana] gb|AAM65914.1| nucleoid DNA-binding-like protein [Arabidopsis thaliana] gb|AAN86165.1| unknown protein [Arabidopsis thaliana]	192	4e-48
JB2_09_B12	1	No hits found	-	-	-	No hits found	-	-	-
JB2_09_C01	1	At1g09300	expressed protein Similar to gi|1573829 HI0816 aminopeptidase P homolog (pepP) from Haemophilus influenzae genome gb|U32764	226	6e-60	gi|26450001|dbj|BAC42121.1|	unknown protein [Arabidopsis thaliana]	226	2e-58
JB2_09_C08	1	At5g34850	calcineurin-like phosphoesterase family contains Pfam profile: PF00149 calcineurin-like phosphoesterase	97	2e-24	gi|21464654|emb|CAD30328.1|	acid phosphatase [Lupinus luteus]	97	2e-24
JB2_09_C10	1	At3g03140	expressed protein	135	2e-32	gi|15228467|ref|NP_186964.1|	expressed protein [Arabidopsis thaliana] gb|AAF26110.1|AC012328_13 hypothetical protein [Arabidopsis thaliana]	135	5e-31
JB2_09_D05	1	At3g52300	expressed protein similar to ATP synthase D chain (mitochondrial) SP:O75947 [Homo sapiens (Human)]	113	1e-47	gi|15231176|ref|NP_190798.1|	expressed protein [Arabidopsis thaliana] sp|Q9FT52|ATPQ_ARATH ATP synthase D chain, mitochondrial pir||T46100 hypothetical protein T25B15.70 - Arabidopsis thaliana emb|CAC07921.1| putative protein [Arabidopsis thaliana] gb|AAK91347.1| AT3g52300/T25B15_70 [Arabidopsis thaliana] gb|AAM16192.1| AT3g52300/T25B15_70 [Arabidopsis thaliana] gb|AAM63838.1| mitochondrial F0 ATP synthase D chain [Arabidops…	113	3e-46
JB2_09_D12	1	At3g61180	C3HC4-type zinc finger protein family low similarity to RNF6 protein [Mus musculus] GI:20530241; contains Pfam profile PF00097: Zinc finger, C3HC4 type (RING finger)	114	6e-26	gi|18411876|ref|NP_567110.1|	zinc finger (C3HC4-type RING finger) protein family [Arabidopsis thaliana] gb|AAL24312.1| putative protein [Arabidopsis thaliana] gb|AAL47351.1| putative protein [Arabidopsis thaliana]	114	2e-24
JB2_09_E04	1	No hits found	-	-	-	No hits found	-	-	-
JB2_09_E10	1	At4g36720	hypothetical protein	149	7e-42	gi|15234503|ref|NP_195390.1|	hypothetical protein [Arabidopsis thaliana] pir||F85433 hypothetical protein AT4g36720 [imported] - Arabidopsis thaliana emb|CAB16825.1| putative protein [Arabidopsis thaliana] emb|CAB80338.1| putative protein [Arabidopsis thaliana]	149	2e-40
JB2_09_F01	1	At2g38740	haloacid dehalogenase-like hydrolase family similar to SP|P71447 Beta-phosphoglucomutase (EC 5.4.2.6) {Lactococcus lactis}; contains InterPro accession IPR005834: Haloacid dehalogenase-like hydrolase	135	2e-48	gi|18404847|ref|NP_565895.1|	haloacid dehalogenase-like hydrolase family [Arabidopsis thaliana] gb|AAL08262.1| At2g38740/T6A23.6 [Arabidopsis thaliana] gb|AAL87360.1| At2g38740/T6A23.6 [Arabidopsis thaliana] gb|AAC67344.2| expressed protein [Arabidopsis thaliana] gb|AAM65549.1| putative beta-phosphoglucomutase [Arabidopsis thaliana]	135	6e-47
JB2_09_F06	1	At2g21490	dehydrin protein family contains Pfam domain, PF00257: Dehydrin	47	2e-06	gi|1706562|sp|Q07322|EC40_DAUCA	EMBRYOGENIC-CELL PROTEIN 40 (ECP40) pir||S33538 embryogenic cell protein ecp40 - carrot emb|CAA43906.1| ECP40 [Daucus carota]	58	2e-08
JB2_09_G06	1	At3g50860	clathrin coat assembly protein -related clathrin coat assembly protein-like - Homo sapiens, PID:g1669533	253	1e-67	gi|22331732|ref|NP_190655.2|	clathrin coat assembly protein -related [Arabidopsis thaliana] gb|AAL38763.1| putative clathrin coat assembly protein [Arabidopsis thaliana] gb|AAM20343.1| putative clathrin coat assembly protein [Arabidopsis thaliana]	253	3e-66
JB2_09_G11	1	At3g11500	small nuclear ribonucleo protein polypeptide G -related similar to small nuclear ribonucleoprotein polypeptide G GB:4507133 [Homo sapiens]	148	2e-36	gi|15229773|ref|NP_187757.1|	small nuclear ribonucleo protein polypeptide G -related [Arabidopsis thaliana] gb|AAG51452.1|AC008153_25 putative small nuclear ribonucleoprotein polypeptide G; 65009-64161 [Arabidopsis thaliana] gb|AAL32896.1| putative small nuclear ribonucleoprotein polypeptide G [Arabidopsis thaliana] gb|AAN65090.1| putative small nuclear ribonucleoprotein polypeptide G [Arabidopsis thaliana]	148	5e-35
JB2_09_H05	1	At2g36580	pyruvate kinase, putative similar to pyruvate kinase, cytosolic isozyme [Glycine max] SWISS-PROT:Q42806	294	3e-80	gi|21537122|gb|AAM61463.1|	putative pyruvate kinase [Arabidopsis thaliana]	294	8e-79
JB2_09_H10	1	At3g47550	expressed protein contains PROSITE PS00190: Cytochrome c family heme-binding site signature	80	2e-25	gi|15232824|ref|NP_190339.1|	expressed protein [Arabidopsis thaliana] pir||T45715 hypothetical protein F1P2.100 - Arabidopsis thaliana emb|CAB61981.1| putative protein [Arabidopsis thaliana]	80	4e-24
JB2_09_H12	1	At4g35260	isocitrate dehydrogenase [NAD+] subunit 1 nearly identical to NAD+ dependent isocitrate dehydrogenase subunit 1 [Arabidopsis thaliana] GI:1766046	37	0.002	gi|3790188|emb|CAA74776.1|	NAD-dependent isocitrate dehydrogenase [Nicotiana tabacum]	38	0.032
JB2_10_A08	1	At2g26870	phosphoesterase family low similarity to SP|Q9RGS8 Non-hemolytic phospholipase C precursor (EC 3.1.4.3) (Phosphatidylcholine cholinephosphohydrolase) {Burkholderia pseudomallei}; contains Pfam profile PF04185: Phosphoesterase family	303	7e-83	gi|15225806|ref|NP_180255.1|	phosphoesterase family [Arabidopsis thaliana] pir||T02648 probable phospholipase C [imported] - Arabidopsis thaliana gb|AAC32238.1| putative phospholipase C [Arabidopsis thaliana] dbj|BAC22507.1| phosphatidylglycerol specific phospholipase C [Arabidopsis thaliana]	303	2e-81
JB2_10_A12	1	At3g46630	expressed protein DCL PROTEIN, CHLOROPLAST PRECURSOR (DEFECTIVE CHLOROPLASTS AND LEAVES PROTEIN) - Lycopersicon esculentum, SWISSPROT:DCL_LYCES	224	4e-59	gi|15232596|ref|NP_190247.1|	expressed protein [Arabidopsis thaliana] pir||T45600 hypothetical protein F12A12.150 - Arabidopsis thaliana emb|CAB62333.1| putative protein [Arabidopsis thaliana] gb|AAM63315.1| unknown [Arabidopsis thaliana] dbj|BAC43543.1| unknown protein [Arabidopsis thaliana] gb|AAO63913.1| unknown protein [Arabidopsis thaliana]	224	1e-57
JB2_10_B10	1	At5g47570	expressed protein	152	1e-37	gi|18422811|ref|NP_568684.1|	expressed protein [Arabidopsis thaliana] dbj|BAB09083.1| gene_id:MNJ7.16~unknown protein [Arabidopsis thaliana] gb|AAL58924.1|AF462836_1 AT5g47570/MNJ7_16 [Arabidopsis thaliana] gb|AAM19870.1| AT5g47570/MNJ7_16 [Arabidopsis thaliana] gb|AAM61542.1| unknown [Arabidopsis thaliana]	152	3e-36
JB2_10_C10	1	At4g09670	AX110P -related protein AX110P -Daucus carota,PID:g285739	353	6e-98	gi|15233990|ref|NP_192705.1|	AX110P -related protein [Arabidopsis thaliana] pir||T04014 hypothetical protein F17A8.20 - Arabidopsis thaliana emb|CAB39634.1| AX110P-like protein [Arabidopsis thaliana] emb|CAB78090.1| AX110P-like protein [Arabidopsis thaliana] gb|AAM63123.1| AX110P-like protein [Arabidopsis thaliana] gb|AAN86188.1| putative AX110P protein [Arabidopsis thaliana]	353	2e-96
JB2_10_D05	1	At1g09780	2,3-bisphosphoglycerate-independent phosphoglycerate mutase -related Strong similarity to R. communis phosphoglycerate mutase (gb|X70652). ESTs gb|T41853,gb|T76648 come from this gene	91	2e-19	gi|1346735|sp|P35493|PMGI_RICCO	2,3-bisphosphoglycerate-independent phosphoglycerate mutase (Phosphoglyceromutase) (BPG-independent PGAM) (PGAM-I) pir||S49647 phosphoglycerate mutase (EC 5.4.2.1), 2, 3-bisphosphoglycerate-independent - castor bean emb|CAA49995.1| phosphoglycerate mutase [Ricinus communis]	114	5e-25
JB2_10_D07	1	At5g66460	glycosyl hydrolase family 5/cellulase ((1-4)-beta-mannan endohydrolase)	398	1e-111	gi|15239973|ref|NP_201447.1|	glycosyl hydrolase family 5/cellulase ((1-4)-beta-mannan endohydrolase) [Arabidopsis thaliana] dbj|BAB10922.1| mannan endo-1,4-beta-mannosidase [Arabidopsis thaliana] gb|AAN17429.1| mannan endo-1,4-beta-mannosidase [Arabidopsis thaliana]	398	1e-110
JB2_10_D11	1	At3g22480	prefoldin-related protein similar to prefoldin subunit 2 GB:AAF17218 from [Homo sapiens]	204	4e-53	gi|15228766|ref|NP_188887.1|	prefoldin-related protein [Arabidopsis thaliana] ref|NP_850626.1| prefoldin-related protein [Arabidopsis thaliana] sp|Q9LJ98|PFD2_ARATH Probable prefoldin subunit 2 dbj|BAB01463.1| contains similarity to prefoldin subunit 2~gene_id:F16J14.4 [Arabidopsis thaliana] gb|AAK59427.1| putative prefoldin protein [Arabidopsis thaliana] gb|AAM44968.1| putative prefoldin protein [Arabidopsis thaliana] gb|AA…	204	1e-51
JB2_10_D12	1	At2g47980	putative sister-chromatide cohesion protein -related member of stromalin protein family	77	3e-15	gi|21537070|gb|AAM61411.1|	putative sister-chromatide cohesion protein [Arabidopsis thaliana]	78	5e-14
JB2_10_E01	1	At4g17180	glycosyl hydrolase family 17 similar to 3-glucanase GI:18483232 from [Sorghum bicolor]	324	3e-89	gi|7488109|pir||F71440	probable glucanase - Arabidopsis thaliana emb|CAB10499.1| glucanase like protein [Arabidopsis thaliana] emb|CAB80989.1| glucanase like protein [Arabidopsis thaliana]	325	5e-88
JB2_10_E05	1	At1g79840	homeodomain protein GLABRA2 (GL2) identical to homeobox protein (GLABRA2) (homeobox-leucine zipper protein ATHB-10) (HD-ZIP protein ATHB-10) GB:P46607 [Arabidopsis thaliana]	36	0.015	gi|2130016|pir||S71476	homeotic protein HRS1, root-specific - common sunflower gb|AAC37514.1| homeodomain protein 1 [Helianthus annuus]	41	0.009
JB2_10_E06	1	At3g14770	nodulin MtN3 family protein similar to MtN3 GI:1619602 (root nodule development) from [Medicago truncatula]	148	2e-36	gi|18400517|ref|NP_566493.1|	nodulin MtN3 family protein [Arabidopsis thaliana] dbj|BAB02642.1| MtN3-like protein [Arabidopsis thaliana] gb|AAL06889.1| AT3g14770/T21E2_2 [Arabidopsis thaliana] gb|AAL47411.1| AT3g14770/T21E2_2 [Arabidopsis thaliana]	148	6e-35
JB2_10_E11	1	At1g76410	RING zinc finger protein -related contains Pfam profile: PF00097 Zinc finger, C3HC4 type (RING finger)	197	3e-51	gi|15223041|ref|NP_177767.1|	RING zinc finger protein -related [Arabidopsis thaliana] pir||G96791 probable RING zinc finger protein, 5217-5774 [imported] - Arabidopsis thaliana gb|AAF16660.1|AC012394_9 putative RING zinc finger protein; 36546-35989 [Arabidopsis thaliana] gb|AAG51946.1|AC015450_7 putative RING zinc finger protein; 5217-5774 [Arabidopsis thaliana] dbj|BAC43477.1| putative RING finger protein [Arabidopsis thali…	197	9e-50
JB2_10_E12	1	At2g31560	expressed protein	191	5e-49	gi|25406874|pir||E86193	hypothetical protein [imported] - Arabidopsis thaliana gb|AAF29393.1|AC009999_13 Contains similarity to an unknown protein from Arabidopsis thaliana gb|AC002335.2. ESTs gb|AI997584, gb|AA712406 come from this gene	197	1e-49
JB2_10_F08	1	At5g44120	12S seed storage protein (CRA1) nearly identical to SP|P15455 [Plant Mol Biol 11:805-820 (1988)]; contains Pfam profile PF00190 Cupin and Prosite 11-S plant seed storage proteins signature PS00305	146	5e-36	gi|8118510|gb|AAF73007.1|AF262998_1	legumin-like protein [Ricinus communis]	222	2e-57
JB2_10_F10	1	At1g28410	expressed protein	57	5e-18	gi|15218655|ref|NP_174163.1|	expressed protein [Arabidopsis thaliana]	57	1e-16
JB2_10_F11	1	At5g51020	expressed protein similar to unknown protein (pir||S76207)	364	1e-101	gi|15241343|ref|NP_199915.1|	expressed protein [Arabidopsis thaliana] dbj|BAB08748.1| gene_id:K3K7.20~pir||S76207~similar to unknown protein [Arabidopsis thaliana] gb|AAK44011.1|AF370196_1 unknown protein [Arabidopsis thaliana] gb|AAM44980.1| unknown protein [Arabidopsis thaliana]	364	1e-100
JB2_10_G12	1	At5g47790	expressed protein	122	7e-40	gi|24414059|dbj|BAC22308.1|	OJ1136_A10.4 [Oryza sativa (japonica cultivar-group)]	133	2e-40
JB2_10_H12	1	At3g56100	leucine-rich repeat transmembrane protein kinase, putative hypothetical proteins - Arabidopsis thaliana	269	9e-73	gi|21239380|gb|AAM44273.1|	receptor-like kinase RHG1 [Glycine max] gb|AAM44274.1| receptor-like kinase RHG1 [Glycine max]	286	3e-76
JB2_13_A10	1	At4g03020	transducin / WD-40 repeat protein family contains 6 WD-40 repeats (PF00400); similar to L. erythrorhizon LEC14B, GenBank accession number Q40153	165	1e-41	gi|22328262|ref|NP_192211.2|	transducin / WD-40 repeat protein family [Arabidopsis thaliana] gb|AAM20586.1| putative WD-repeat protein [Arabidopsis thaliana] gb|AAN15676.1| putative WD-repeat protein [Arabidopsis thaliana]	165	2e-40
JB2_13_B08	1	At4g17040	ATP-dependent Clp protease proteolytic subunit (ClpR4), putative similar to ATP-dependent Clp protease proteolytic subunit GI:7264063 from [Synechococcus sp.PCC 7942]	295	2e-80	gi|18414804|ref|NP_567521.1|	ATP-dependent Clp protease proteolytic subunit (ClpR4), putative [Arabidopsis thaliana] gb|AAM65035.1| ATP-dependent Clp protease proteolytic subunit ClpR4, putative [Arabidopsis thaliana] dbj|BAC42162.1| putative ClpP protease complex subunit ClpR4 [Arabidopsis thaliana]	295	6e-79
JB2_13_C05	1	At2g34630	geranyl diphosphate synthase (GPPS)(dimethylallyltransferase) identical to GI:11322965 A. thaliana geranyl diphosphate synthase	140	1e-36	gi|27261729|gb|AAN86061.1|	geranylgeranyl diphosphate synthase [Citrus unshiu]	249	3e-69
JB2_13_C11	1	At5g15270	KH domain protein various predicted proteins, Arabidopsis thaliana and Oryza sativa	91	5e-19	gi|30685269|ref|NP_851040.1|	KH domain protein [Arabidopsis thaliana] ref|NP_197031.3| KH domain protein [Arabidopsis thaliana]	91	2e-17
JB2_13_D11	1	At4g36920	floral homeotic protein APETALA2 Identical to (SP:P47927) Floral homeotic protein APETALA2. [Mouse-ear cress] {Arabidopsis thaliana}	298	2e-81	gi|5081557|gb|AAD39440.1|AF132002_1	PHAP2B protein [Petunia x hybrida]	314	7e-85
JB2_13_E02	1	At1g07480	transcription factor IIA large subunit identical to GB:CAA11525 from [Arabidopsis thaliana]	231	4e-61	gi|25406978|pir||F86209	protein F22G5.14 [imported] - Arabidopsis thaliana gb|AAF79551.1|AC022464_9 F22G5.14 [Arabidopsis thaliana]	231	1e-59
JB2_13_E06	1	At2g28790	osmotin-like protein, putative similar to SP|Q41350 Osmotin-like protein precursor {Lycopersicon esculentum}; contains Pfam profile PF00314: Thaumatin family	341	2e-94	gi|2501182|sp|Q41350|OLP1_LYCES	Osmotin-like protein precursor pir||JC5237 osmotin-like protein precursor - tomato gb|AAB41124.1| osmotin-like protein [Lycopersicon esculentum]	381	1e-105
JB2_13_E09	1	No hits found	-	-	-	No hits found	-	-	-
JB2_13_F08	1	At4g04885	S-locus protein 4-related temporary automated functional assignment	249	2e-66	gi|26453298|dbj|BAC43722.1|	unknown protein [Arabidopsis thaliana]	249	4e-65
JB2_13_F10	1	At4g19003	expressed protein	305	2e-83	gi|22328784|ref|NP_680720.1|	expressed protein [Arabidopsis thaliana] gb|AAL57689.1| unknown protein [Arabidopsis thaliana] gb|AAM10376.1| At4g19004/At4g19004 [Arabidopsis thaliana]	305	6e-82
JB2_13_F12	1	At3g02560	40S ribosomal protein S7 (RPS7B) similar to ribosomal protein S7 GB:AAD26256 from [Secale cereale]	151	7e-38	gi|22671664|gb|AAN04468.1|	ribosomal protein S7 [Oryza sativa (japonica cultivar-group)]	152	9e-37
JB2_13_G01	1	At2g20450	60S ribosomal protein L14 (RPL14A)	144	9e-36	gi|15225356|ref|NP_179635.1|	60S ribosomal protein L14 (RPL14A) [Arabidopsis thaliana] pir||D84589 60S ribosomal protein L14 [imported] - Arabidopsis thaliana gb|AAD25645.1| 60S ribosomal protein L14 [Arabidopsis thaliana] gb|AAL38809.1| putative 60S ribosomal protein L14 [Arabidopsis thaliana] gb|AAM20268.1| putative 60S ribosomal protein L14 [Arabidopsis thaliana] gb|AAM62673.1| 60S ribosomal protein L14 [Arabidopsis thali…	144	3e-34
JB2_13_G04	1	At5g66760	succinate dehydrogenase [ubiquinone], putative similar to Succinate dehydrogenase [ubiquinone] flavoprotein subunit, mitochondrial [Precursor] from Saccharomyces cerevisiae [SP|Q00711]	341	2e-94	gi|15240075|ref|NP_201477.1|	succinate dehydrogenase [ubiquinone], putative [Arabidopsis thaliana] sp|O82663|DHSA_ARATH Succinate dehydrogenase [ubiquinone] flavoprotein subunit, mitochondrial (FP) (Flavoprotein subunit of complex II) pir||T51815 succinate dehydrogenase (EC 1.3.99.1) flavoprotein alpha chain [imported] - Arabidopsis thaliana emb|CAA05025.1| succinate dehydrogenase flavoprotein alpha subunit [Arabidopsis thal…	341	6e-93
JB2_13_G09	1	At4g20260	endomembrane-associated protein	131	3e-31	gi|7489157|pir||T02062	hypothetical protein, 22K - common tobacco emb|CAA65195.1| 22 kDa polypeptide [Nicotiana tabacum] emb|CAB91553.1| DREPP4 protein [Nicotiana tabacum]	142	4e-33
JB2_13_G12	1	At1g10670	ATP citrate-lyase -related similar to ATP citrate-lyase GI:9229902 from [Ciona intestinalis]	379	1e-106	gi|15919089|emb|CAC86996.1|	ATP citrate lyase b-subunit [Lupinus albus]	382	1e-105
JB2_13_H07	1	At1g21870	glucose-6-phosphate/phosphate translocator-related similar to glucose 6 phosphate/phosphate translocators from Pisum sativum] GI:2997591, [Mesembryanthemum crystallinum] GI:9295277, [Solanum tuberosum] GI:2997593; contains Pfam profile PF00892: Integral membrane protein	235	2e-62	gi|15219121|ref|NP_173605.1|	glucose-6-phosphate/phosphate translocator-related [Arabidopsis thaliana] gb|AAF16530.1|AC013482_4 T26F17.9 [Arabidopsis thaliana] emb|CAD83089.1| GONST5 Golgi Nucleotide sugar transporter [Arabidopsis thaliana]	235	4e-61
JB2_13_H10	1	At5g13430	ubiquinol--cytochrome C reductase (cytochrome bc1 complex/complex III (mitochondrial electron transport)/ Rieske iron-sulfur protein), putative similar to ubiquinol--cytochrome-c reductase from Solanum tuberosum [SP|P37841], Nicotiana tabacum [SP|P51132] [SP|P51133]; non-consensus AT acceptor splice site at exon 2	38	0.005	gi|27381332|ref|NP_772861.1|	Rieske iron-sulfur protein [Bradyrhizobium japonicum] dbj|BAC51486.1| Rieske iron-sulfur protein [Bradyrhizobium japonicum USDA 110]	224	9e-58
JB2_15_A07	1	At5g35210	PHD finger transcription factor, putative predicted protein from Synechocystis sp.	123	2e-29	gi|30692714|ref|NP_851094.1|	PHD finger transcription factor, putative [Arabidopsis thaliana]	123	7e-28
JB2_15_A10	1	At4g35590	RWP-RK domain containing protein low similarity to minus dominance protein [Chlamydomonas reinhardtii] GI:1928929; contains Pfam profile: PF02042 RWP-RK domain	104	3e-23	gi|15237060|ref|NP_195284.1|	RWP-RK domain containing protein [Arabidopsis thaliana] pir||T04664 hypothetical protein F8D20.100 - Arabidopsis thaliana emb|CAA20029.1| putative protein [Arabidopsis thaliana] emb|CAB80275.1| putative protein [Arabidopsis thaliana]	104	9e-22
JB2_15_B03	1	At5g19780	tubulin alpha-3/alpha-5 chain (TUA5) nearly identical to SP|P20363 Tubulin alpha-3/alpha-5 chain {Arabidopsis thaliana}	373	1e-104	gi|15241168|ref|NP_197478.1|	tubulin alpha-3/alpha-5 chain (TUA3) [Arabidopsis thaliana] ref|NP_197479.1| tubulin alpha-3/alpha-5 chain (TUA5) [Arabidopsis thaliana] sp|P20363|TBA3_ARATH Tubulin alpha-3/alpha-5 chain pir||A32712 tubulin alpha-5 chain - Arabidopsis thaliana gb|AAA32888.1| alpha-tubulin gb|AAA32891.1| alpha-5 tubulin gb|AAK32888.1|AF367301_1 AT5g19770/T29J13_190 [Arabidopsis thaliana] gb|AAK64169.1| putative t…	373	1e-102
JB2_15_B05	1	At3g07050	GTPase -related contains Pfam profile: PF01926 GTPase of unknown function	286	1e-77	gi|15231373|ref|NP_187361.1|	GTPase -related [Arabidopsis thaliana] gb|AAF27009.1|AC016827_20 putative GTPase [Arabidopsis thaliana]	286	3e-76
JB2_15_B06	1	At1g64600	expressed protein	259	5e-70	gi|30697060|ref|NP_176641.2|	expressed protein [Arabidopsis thaliana] dbj|BAC43631.1| unknown protein [Arabidopsis thaliana] gb|AAO64854.1| At1g64600 [Arabidopsis thaliana]	259	1e-68
JB2_15_D02	1	At5g10510	ovule development protein, putative similar to ovule development protein aintegumenta (GI:1209099) [Arabidopsis thaliana]	130	7e-31	gi|15238174|ref|NP_196613.1|	ovule development protein, putative [Arabidopsis thaliana] pir||T49988 ovule development protein-like - Arabidopsis thaliana emb|CAB89392.1| ovule development protein-like [Arabidopsis thaliana]	130	2e-29
JB2_15_D05	1	At1g19100	hypothetical protein low similarity to microrchidia [Homo sapiens] GI:5410257	155	5e-39	gi|15221950|ref|NP_173344.1|	hypothetical protein [Arabidopsis thaliana]	155	9e-38
JB2_15_F01	1	No hits found	-	-	-	gi|20146104|dbj|BAB88939.1|	Rurm1 [Oryza sativa] dbj|BAC01162.1| ubiquitin-related modifier-1 [Oryza sativa (indica cultivar-group)]	148	3e-35
JB2_15_F06	1	At4g11560	expressed protein several hypothetical proteins - Arabidopsis thaliana	156	9e-39	gi|22328569|ref|NP_192893.2|	expressed protein [Arabidopsis thaliana] gb|AAL86355.1| unknown protein [Arabidopsis thaliana] gb|AAM91681.1| unknown protein [Arabidopsis thaliana]	156	2e-37
JB2_15_H10	1	At5g05760	syntaxin of plants SYP31 gb|AAC06291.1); SED5	241	2e-69	gi|2981439|gb|AAC06291.1|	syntaxin of plants 31 [Arabidopsis thaliana]	241	7e-68
JB2_15_H11	1	At4g26760	microtubule associated protein (MAP65/ASE1) family low similarity to protein regulating cytokinesis 1 (PRC1) [Homo sapiens] GI:2865521; contains Pfam profile PF03999: Microtubule associated protein (MAP65/ASE1 family)	338	2e-93	gi|18416818|ref|NP_567756.1|	microtubule associated protein (MAP65/ASE1) family [Arabidopsis thaliana] gb|AAM62657.1| microtubule-associated protein MAP65-1a [Arabidopsis thaliana]	338	6e-92
JB2_15_H12	1	At3g60810	expressed protein	280	3e-76	gi|15232964|ref|NP_191640.1|	expressed protein [Arabidopsis thaliana] pir||T47892 hypothetical protein T4C21.220 - Arabidopsis thaliana emb|CAB82685.1| putative protein [Arabidopsis thaliana]	280	7e-75
JB2_16_A01	1	At3g60540	transport protein subunit - like S61B_ARATH PROTEIN TRANSPORT PROTEIN SEC61 BETA SUBUNIT, Arabidopsis thaliana, SWISSPROT:S61B_ARATH	78	2e-15	gi|15225401|ref|NP_182033.1|	transport protein SEC61 beta-subunit -related [Arabidopsis thaliana] sp|P38389|S61B_ARATH Protein transport protein SEC61 beta subunit pir||T52378 probable transport protein SEC61 beta-chain [imported] - Arabidopsis thaliana emb|CAA81412.1| Sec61 beta-subunit homolog [Arabidopsis thaliana] gb|AAN41304.1| putative transport protein SEC61 beta-subunit [Arabidopsis thaliana]	78	2e-14
JB2_16_A02	1	At5g16870	expressed protein various predicted proteins from various species	252	2e-67	gi|18418110|ref|NP_568340.1|	expressed protein [Arabidopsis thaliana]	252	5e-66
JB2_16_A03	1	No hits found	-	-	-	No hits found	-	-	-
JB2_16_A07	1	At3g12260	expressed protein	186	8e-48	gi|23237891|dbj|BAC16465.1|	contains ESTs AU162548(R3914),AU032339(R3914)~similar to Arabidopsis thaliana chromosome 3,At3g12260~unknown protein [Oryza sativa (japonica cultivar-group)] dbj|BAC45215.1| OJ1340_C08.30 [Oryza sativa (japonica cultivar-group)]	195	4e-49
JB2_16_A10	1	At2g36320	expressed protein	181	4e-46	gi|18404102|ref|NP_565844.1|	expressed protein [Arabidopsis thaliana] pir||C84779 hypothetical protein At2g36320 [imported] - Arabidopsis thaliana gb|AAD21434.1| expressed protein [Arabidopsis thaliana] gb|AAM64415.1| zinc finger-like protein [Arabidopsis thaliana]	181	1e-44
JB2_16_A12	1	No hits found	-	-	-	No hits found	-	-	-
JB2_16_B01	1	At1g02840	pre-mRNA splicing factor SF2 (SR1 protein)	253	8e-68	gi|22831146|dbj|BAC16007.1|	putative pre-mRNA splicing factor SF2 (SR1 protein) [Oryza sativa (japonica cultivar-group)]	256	3e-67
JB2_16_B04	1	At4g16600	glycogenin glucosyltransferase (glycogenin) - related low similarity to glycogenin-1 from Rattus norvegicus [SP|O08730], Homo sapiens [GI:496895], Mus musculus [SP|Q9R062]	352	2e-97	gi|17380986|gb|AAL36305.1|	unknown protein [Arabidopsis thaliana] gb|AAM20267.1| putative glycogenin protein [Arabidopsis thaliana]	399	1e-110
JB2_16_B08	1	At5g42850	expressed protein	175	2e-44	gi|18422261|ref|NP_568614.1|	expressed protein [Arabidopsis thaliana] dbj|BAB09186.1| gene_id:MBD2.4~unknown protein [Arabidopsis thaliana] dbj|BAC42750.1| unknown protein [Arabidopsis thaliana] gb|AAO63864.1| unknown protein [Arabidopsis thaliana]	175	5e-43
JB2_16_B11	1	At5g62575	expressed protein	128	4e-30	gi|18424606|ref|NP_568957.1|	expressed protein [Arabidopsis thaliana] gb|AAM64559.1| unknown [Arabidopsis thaliana]	128	1e-28
JB2_16_B12	1	At4g12560	F-box protein family contains F-box domain Pfam:PF00646	207	5e-54	gi|7487230|pir||T07648	hypothetical protein T1P17.150 - Arabidopsis thaliana emb|CAB41726.1| putative protein [Arabidopsis thaliana] emb|CAB78299.1| putative protein [Arabidopsis thaliana]	207	1e-52
JB2_16_C07	1	No hits found	-	-	-	No hits found	-	-	-
JB2_16_D01	1	At4g37180	cytoskeletal protein -related	89	2e-18	gi|18419989|ref|NP_568018.1|	cytoskeletal protein -related [Arabidopsis thaliana]	90	4e-17
JB2_16_D08	1	No hits found	-	-	-	No hits found	-	-	-
JB2_16_D09	1	At1g26110	expressed protein	151	2e-71	gi|13676413|dbj|BAB41197.1|	hypothetical protein [Glycine max]	166	6e-78
JB2_16_D10	1	At5g17920	5-methyltetrahydropteroyltriglutamate--homocysteine S-methyltransferase	433	1e-122	gi|8439545|gb|AAF74983.1|AF082893_1	methionine synthase [Solanum tuberosum]	447	1e-125
JB2_16_E01	1	At5g55510	expressed protein contains similarity to unknown protein (pir||T04790)	228	4e-60	gi|15240525|ref|NP62.1|	expressed protein [Arabidopsis thaliana]	228	1e-58
JB2_16_E04	1	At5g37370	expressed protein unnamed ORF, Homo sapiens, EMBL:AK001192	360	1e-100	gi|5803275|dbj|BAA83585.1|	EST AU056133(S20320) corresponds to a region of the predicted gene.~Similar to Caenorhabditis elegans cosmid D1054; hypothetical protein (Z74030) [Oryza sativa (japonica cultivar-group)]	372	1e-102
JB2_16_E09	1	At4g29870	expressed protein predicted protein, Arabidopsis thaliana, PIR2:T01282	197	4e-51	gi|15233746|ref|NP_194716.1|	expressed protein [Arabidopsis thaliana] pir||T08548 hypothetical protein F27B13.110 - Arabidopsis thaliana emb|CAB43662.1| putative protein [Arabidopsis thaliana] emb|CAB79745.1| putative protein [Arabidopsis thaliana] gb|AAM67323.1| unknown [Arabidopsis thaliana]	197	1e-49
JB2_16_E12	1	At4g32260	H+-transporting ATP synthase chain 9 - like protein H+-transporting ATP synthase, Spinacia oleracea, PIR2:S34473	160	6e-40	gi|461595|sp|P31853|ATPX_SPIOL	ATP synthase B' chain, chloroplast precursor (Subunit II) pir||S34473 H+-transporting two-sector ATPase (EC 3.6.3.14) chain 9 - spinach emb|CAA50520.1| CF(o)II ATP synthase subunit 9 [Spinacia oleracea]	166	3e-40
JB2_16_F02	1	No hits found	-	-	-	gi|25513740|pir||H86384	40.1K hypothetical protein F2J7.8 - Arabidopsis thaliana gb|AAG50818.1|AC079281_20 hypothetical protein [Arabidopsis thaliana]	47	8e-05
JB2_16_F03	1	At1g56500	haloacid dehalogenase-like hydrolase family low similarity to SP|P95649 CbbY protein {Rhodobacter sphaeroides}; contains InterPro accession IPR005834: Haloacid dehalogenase-like hydrolase	147	2e-36	gi|21593742|gb|AAM65709.1|	unknown [Arabidopsis thaliana]	149	1e-35
JB2_16_F05	1	At1g16300	glyceraldehyde-3-phosphate dehydrogenase -related similar to gb|AJ001706 NAD-dependent glyceraldehyde-3-phosphate dehydrogenase (GapCp1) from Pinus sylvestris and is a member of the PF|00044 glyceraldehyde 3-phosphate dehydrogenase family. ESTs gb|H37679, gb|R83939 and gb|R30214 come from this gene;suppo	238	3e-63	gi|18072805|emb|CAC80377.1|	glyceraldehyde-3-phosphate dehydrogenase [Capsicum annuum] emb|CAC88118.1| glyceraldehyde-3-phosphate dehydrogenase [Capsicum annuum]	241	7e-63
JB2_16_G05	1	At5g59320	lipid transfer protein 3 (LTP 3) identical to lipid transfer protein 3 from Arabidopsis thaliana [gi:8571921]; contains Pfam protease inhibitor/seed storage/LTP family domain PF00234	114	3e-26	gi|20135538|gb|AAL25839.1|	lipid transfer precursor protein [Hevea brasiliensis]	149	2e-35
JB2_16_G08	1	At4g35300	transporter - related low similarity to hexose transporter [Solanum tuberosum] GI:8347246; contains Pfam profile PF00083: major facilitator superfamily protein	261	2e-70	gi|30690286|ref|NP_849565.1|	transporter - related [Arabidopsis thaliana] gb|AAM19835.1| AT4g35300/F23E12_140 [Arabidopsis thaliana]	279	3e-74
JB2_16_H04	1	At1g07830	ribosomal protein L29p family similar to GB:CAA83057 from [Saccharomyces cerevisiae]	131	1e-31	gi|15223019|ref|NP_172261.1|	ribosomal protein L29p family [Arabidopsis thaliana] gb|AAK53022.1|AF375438_1 At1g07830/F24B9_7 [Arabidopsis thaliana] gb|AAL87399.1| At1g07830/F24B9_7 [Arabidopsis thaliana]	131	2e-30
JB2_16_H10	1	At3g18960	transcriptional factor B3 family contains Pfam profile PF02362: B3 DNA binding domain	96	1e-20	gi|9280313|dbj|BAB01692.1|	gb|AAC72857.1~gene_id:K13E13.7~similar to unknown protein [Arabidopsis thaliana]	96	3e-19
JB2_16_H11	1	At3g06483	pyruvate dehydrogenase (lipoamide) kinase (pdhk) nearly identical to pyruvate dehydrogenase kinase [Arabidopsis thaliana] GI:3641834	399	1e-111	gi|4049632|gb|AAC97601.1|	pyruvate dehydrogenase kinase [Arabidopsis thaliana] gb|AAK59522.1| putative pyruvate dehydrogenase kinase [Arabidopsis thaliana] gb|AAL15189.1| putative pyruvate dehydrogenase kinase [Arabidopsis thaliana]	404	1e-112
JB2_17_A04	1	At1g60590	polygalacturonase, putative similar to polygalacturonase GI:9293940 from [Arabidopsis thaliana]	265	3e-71	gi|25402611|pir||H86239	protein F20B24.8 [imported] - Arabidopsis thaliana gb|AAF17670.1|AC009398_19 F20B24.8 [Arabidopsis thaliana]	278	1e-73
JB2_17_A08	1	At1g69740	porphobilinogen synthase (delta-aminolevulinic acid dehydratase), putative similar to delta-aminolevulinic acid dehydratase (Alad) GI:493019 [SP|P43210] from Glycine max, SP|P24493 from Spinacia oleracea, SP|P30124 from Pisum sativum	292	1e-79	gi|15222443|ref|NP_177132.1|	porphobilinogen synthase (delta-aminolevulinic acid dehydratase), putative [Arabidopsis thaliana] sp|Q9SFH9|HEM2_ARATH Delta-aminolevulinic acid dehydratase, chloroplast precursor (Porphobilinogen synthase) (ALADH) pir||D96719 hypothetical protein T6C23.6 [imported] - Arabidopsis thaliana gb|AAG42018.1|AF327428_1 putative aminolevulinate dehydratase [Arabidopsis thaliana] gb|AAG52549.1|AC013289_1…	292	4e-78
JB2_17_B03	1	At5g26850	expressed protein various predicted proteins, Arabidopsis thaliana, Homo sapiens and Caenorhabdidtis elegans	351	3e-97	gi|30690432|ref|NP_198037.2|	expressed protein [Arabidopsis thaliana]	351	8e-96
JB2_17_B05	1	No hits found	-	-	-	No hits found	-	-	-
JB2_17_B07	1	At5g51150	expressed protein similar to unknown protein (gb|AAD46013.1)	240	1e-86	gi|15241391|ref|NP_199928.1|	expressed protein [Arabidopsis thaliana] dbj|BAA97377.1| gb|AAD46013.1~gene_id:MWD22.9~similar to unknown protein [Arabidopsis thaliana] gb|AAK76512.1| unknown protein [Arabidopsis thaliana] gb|AAM14313.1| unknown protein [Arabidopsis thaliana]	240	4e-85
JB2_17_B10	1	At1g19910	H+-pumping ATPase 16 kDa proteolipid, vacuolar (avap2) identical to SP|Q39039 Vacuolar ATP synthase 16 kDa proteolipid subunit (EC 3.6.3.14) (V- ATPase 16 kDa proteolipid subunit {Arabidopsis thaliana}, nearly identical to vacuolar H+-ATPase proteolipid (16 kDa) subunit GI:755147 from [Gossypium hirsutum]	224	3e-59	gi|2493146|sp|Q43434|VATL_GOSHI	Vacuolar ATP synthase 16 kDa proteolipid subunit gb|AAA82976.1| vacuolar H+-ATPase proteolipid (16 kDa) subunit dbj|BAA75542.1| vacuolar H+-ATPase c subunit [Citrus unshiu] dbj|BAA89595.1| vacuolar H+-ATPase c subunit [Citrus unshiu]	226	4e-58
JB2_17_B11	1	At4g21150	expressed protein ribophorin II precursor, Homo sapiens, PIR2:B26168	276	1e-74	gi|22328844|ref|NP_193847.2|	expressed protein [Arabidopsis thaliana] gb|AAL24233.1| AT4g21150/F7J7_90 [Arabidopsis thaliana] gb|AAL79584.1| AT4g21150/F7J7_90 [Arabidopsis thaliana]	276	3e-73
JB2_17_C07	1	At1g34320	expressed protein	75	2e-14	gi|15218580|ref|NP_174692.1|	expressed protein [Arabidopsis thaliana]	75	7e-13
JB2_17_D01	1	At5g23420	expressed protein	154	4e-38	gi|18420676|ref|NP_568431.1|	expressed protein [Arabidopsis thaliana] gb|AAM63233.1| unknown [Arabidopsis thaliana] dbj|BAC43282.1| unknown protein [Arabidopsis thaliana]	154	1e-36
JB2_17_D04	1	At4g16330	oxidoreductase, 2OG-Fe(II) oxygenase family similar to flavonone-3-hydroxylase (naringenin,2-oxoglutarate 3-dioxygenase) from Malus domestica [SP|Q06942], Pyrus communis [GI:20269881]; contains Pfam domain PF03171, 2OG-Fe(II) oxygenase superfamily	147	4e-36	gi|20260150|gb|AAM12973.1|	strong similarity to naringenin 3-dioxygenase [Arabidopsis thaliana] gb|AAM47961.1| strong similarity to naringenin 3-dioxygenase [Arabidopsis thaliana]	215	4e-55
JB2_17_E04	1	At1g11790	prephenate dehydratase family similar to gi|2392772 and is a member of the PF|00800 Prephenate dehydratase family. ESTs gb|T21562 and gb|T21062 come from this gene	174	4e-44	gi|15221096|ref|NP_172644.1|	prephenate dehydratase family [Arabidopsis thaliana] pir||A86252 hypothetical protein [imported] - Arabidopsis thaliana gb|AAD30242.1|AC007296_3 Similar to gi|2392772 T32N15.11 putative chloroplast prephenate dehydratase from Arabidopsis thaliana BAC gb|AC002534 and is a member of the PF|00800 Prephenate dehydratase family. ESTs gb|T21562 and gb|T21062 come from this gene	174	1e-42
JB2_17_E09	1	At5g61410	ribulose-5-phosphate-3-epimerase	291	3e-97	gi|15240250|ref|NP_200949.1|	ribulose-5-phosphate-3-epimerase [Arabidopsis thaliana] ref|NP_851240.1| ribulose-5-phosphate-3-epimerase [Arabidopsis thaliana] gb|AAD09954.1| ribulose-5-phosphate-3-epimerase [Arabidopsis thaliana] dbj|BAB08496.1| ribulose-5-phosphate-3-epimerase [Arabidopsis thaliana] gb|AAK76529.1| putative ribulose-5-phosphate-3-epimerase [Arabidopsis thaliana] gb|AAM14320.1| putative ribulose-5-phosphate-3-…	291	9e-96
JB2_17_G07	1	At1g06760	histone H1, putative similar to histone H1-1 GB:CAA44312 GI:16314 from [Arabidopsis thaliana]	94	8e-20	gi|6752901|gb|AAF27930.1|AF222804_1	histone H1 [Euphorbia esula]	109	4e-23
JB2_17_G11	1	At5g20570	ring-box protein - like ring-box protein-like, Homo sapiens, PIR:T51146	210	6e-55	gi|18420256|ref|NP_568396.1|	ring-box protein - like [Arabidopsis thaliana] gb|AAL13435.1| ring box-1-like protein [Arabidopsis thaliana] gb|AAL62422.1| ring-box protein - like [Arabidopsis thaliana] gb|AAM48038.1| ring-box protein-like [Arabidopsis thaliana] gb|AAM64477.1| ring-box protein-like [Arabidopsis thaliana] dbj|BAC42804.1| putative ring-box protein [Arabidopsis thaliana]	210	2e-53
JB2_17_H01	1	At1g13180	actin-related protein strong similarity to gb|U29610 Actin-like protein (Arp3) from Acanthamoeba castellanii and is a member of the PF|00022 Actin family	138	2e-33	gi|15222206|ref|NP_172777.1|	actin-related protein [Arabidopsis thaliana] pir||B86266 hypothetical protein F3F19.20 - Arabidopsis thaliana gb|AAD31071.1|AC007357_20 Strong similarity to gb|U29610 Actin-like protein (Arp3) from Acanthamoeba castellanii and is a member of the PF|00022 Actin family. [Arabidopsis thaliana] gb|AAM13148.1| similar to actin-like protein [Arabidopsis thaliana] gb|AAM53243.1|AF507911_1 actin-related …	138	6e-32
JB2_17_H03	1	At3g24080	expressed protein	117	7e-27	gi|9294677|dbj|BAB03026.1|	gene_id:F14O13.28~pir||T22638~similar to unknown protein [Arabidopsis thaliana]	117	2e-25
JB2_17_H06	1	At3g57050	CYSTATHIONINE BETA-LYASE PRECURSOR (CBL)	264	3e-71	gi|8439539|gb|AAF74980.1|AF082890_1	cystathionine beta-lyase [Solanum tuberosum]	265	4e-70
JB2_17_H07	1	At3g54210	ribosomal protein L17 -related protein ribosomal protein L17, chloroplast, Nicotiana tabacum, PIR:T01744	276	1e-74	gi|15232448|ref|NP_190989.1|	ribosomal protein L17 -related protein [Arabidopsis thaliana] pir||T47580 ribosomal protein L17-like protein - Arabidopsis thaliana emb|CAB70995.1| ribosomal protein L17-like protein [Arabidopsis thaliana] gb|AAK53009.1|AF375425_1 AT3g54210/F24B22_170 [Arabidopsis thaliana] gb|AAM70513.1| AT3g54210/F24B22_170 [Arabidopsis thaliana] gb|AAM96956.1| ribosomal protein L17-like protein [Arabidopsis th…	276	3e-73
JB2_17_H09	1	At5g48760	60S ribosomal protein L13A (RPL13aD)	375	1e-104	gi|15239698|ref|NP_199687.1|	60S ribosomal protein L13A (RPL13aD) [Arabidopsis thaliana] sp|Q9FKC0|R1AD_ARATH 60S ribosomal protein L13a-4 dbj|BAB09429.1| 60S ribosomal protein L13a [Arabidopsis thaliana] gb|AAL91263.1| AT5g48760/K24G6_9 [Arabidopsis thaliana] gb|AAM65734.1| 60S ribosomal protein L13a [Arabidopsis thaliana] gb|AAM67435.1| At5g48760/K24G6_9 [Arabidopsis thaliana]	375	1e-103
JB2_17_H10	1	At3g44460	bZIP protein Dc3 promoter-binding factor-1, common sunflower, PIR:T12621	144	4e-35	gi|18407786|ref|NP_566870.1|	bZIP protein [Arabidopsis thaliana] emb|CAD11867.1| basic leucine zipper transcription factor [Arabidopsis thaliana] gb|AAO22739.1| putative bZIP protein [Arabidopsis thaliana] gb|AAO42336.1| putative bZIP protein [Arabidopsis thaliana]	144	1e-33
JB2_17_H12	1	At1g20220	glycine-rich protein	208	3e-54	gi|18394837|ref|NP_564108.1|	glycine-rich protein [Arabidopsis thaliana] gb|AAL27504.1|AF439833_1 At1g20220/T20H2_3 [Arabidopsis thaliana]	208	9e-53
JB2_19_A01	1	At1g80740	chromomethylase identical to GB:AAC02660 GI:2865416 from [Arabidopsis thaliana]	172	1e-43	gi|2865420|gb|AAC02662.1|	chromomethylase [Arabidopsis thaliana]	172	4e-42
JB2_19_A02	1	At5g13610	expressed protein similar to unknown protein (gb AAF67764.1)	75	7e-15	gi|21554673|gb|AAM63653.1|	unknown [Arabidopsis thaliana]	75	1e-13
JB2_19_A09	1	At1g68765	expressed protein	37	0.012	No hits found	-	-	-
JB2_19_B10	1	No hits found	-	-	-	No hits found	-	-	-
JB2_19_C01	1	At5g40390	glycosyl hydrolase family 36 similar to seed imbibition protein GB:AAA32975 GI:167100 from [Hordeum vulgare]	286	6e-78	gi|4106395|gb|AAD02832.1|	raffinose synthase [Cucumis sativus]	316	2e-85
JB2_19_C08	1	At2g41540	glycerol-3-phosphate dehydrogenase	380	1e-106	gi|19570996|dbj|BAB86423.1|	putative glycerol-3-phosphate dehydrogenase [Oryza sativa (japonica cultivar-group)]	386	1e-106
JB2_19_C09	1	At1g06110	F-box protein family contains similarity to F-box protein FBX3 GI:6103643 from [Homo sapiens] ; similar to SKP1 interacting partner 2 (SKIP2) TIGR_Ath1:At5g67250	293	8e-80	gi|18390613|ref|NP_563759.1|	F-box protein family [Arabidopsis thaliana] pir||D86196 hypothetical protein [imported] - Arabidopsis thaliana gb|AAF80134.1|AC024174_16 Contains similarity to a F-box protein FBA from Mus musculus gb|AF233226. ESTs gb|AV536237, gb|AV541425, gb|AV542477, gb|AV543534, gb|AV536862, gb|AI100662, gb|Z27285, gb|Z29939, gb|T21404, gb|T44511, gb|H37689 come from this gene. [Arabidopsis thaliana] gb|AAL3…	293	2e-78
JB2_19_D04	1	At5g08690	H+-transporting ATP synthase beta chain (mitochondrial) -related annotation temporarily based on supporting cDNA gi|26452187|dbj|AK118582.1|	299	1e-81	gi|231586|sp|P29685|ATP2_HEVBR	ATP synthase beta chain, mitochondrial precursor pir||S20504 H+-transporting two-sector ATPase (EC 3.6.3.14) beta chain, mitochondrial - Para rubber tree emb|CAA41401.1| mitochondrial ATP synthase beta-subunit [Hevea brasiliensis]	343	2e-93
JB2_19_D11	1	At1g13280	allene oxide cyclase family similar to ERD12 [GI:15320414], allene oxide cyclase GI:8977961 from [Lycopersicon esculentum]	242	2e-64	gi|16416376|dbj|BAB21610.2|	mangrin [Bruguiera sexangula]	332	6e-90
JB2_19_E01	1	At5g09830	expressed protein	108	1e-24	gi|18416103|ref|NP_568217.1|	expressed protein [Arabidopsis thaliana] dbj|BAB09404.1| gene_id:MYH9.4~unknown protein [Arabidopsis thaliana] gb|AAM65194.1| unknown [Arabidopsis thaliana] gb|AAO24583.1| At5g09830 [Arabidopsis thaliana]	108	2e-23
JB2_19_E02	1	At4g00740	dehydration-induced protein-related similar to early-responsive to dehydration stress ERD3 protein [Arabidopsis thaliana] GI:15320410; contains Pfam profile PF03141: Putative methyltransferase	261	2e-70	gi|18411430|ref|NP_567184.1|	dehydration-induced protein-related [Arabidopsis thaliana] gb|AAL24317.1| Unknown protein [Arabidopsis thaliana] gb|AAL24395.1| Unknown protein [Arabidopsis thaliana] gb|AAN15470.1| Unknown protein [Arabidopsis thaliana] gb|AAP37736.1| At4g00740 [Arabidopsis thaliana]	261	6e-69
JB2_19_E05	1	At1g01290	molybdopterin biosynthesis CNX3 protein (molybdenum dofactor biosynthesis enzyme CNX3) identical to molybdopterin biosynthesis CNX3 protein SP|Q39056 from [Arabidopsis thaliana]	184	5e-47	gi|15223367|ref|NP_171636.1|	molybdopterin biosynthesis CNX3 protein (molybdenum dofactor biosynthesis enzyme CNX3) [Arabidopsis thaliana] sp|Q39056|CNX3_ARATH Molybdopterin biosynthesis CNX3 protein (Molybdenum cofactor biosynthesis enzyme CNX3) pir||T46961 molybdenum cofactor biosynthesis protein cnx3 [validated] - Arabidopsis thaliana emb|CAA88106.1| Cnx3 [Arabidopsis thaliana] gb|AAF97327.1|AC023628_8 Molybdopterin Biosy…	184	1e-45
JB2_19_E11	1	At2g27040	Argonaute (AGO1)-related protein	286	7e-78	gi|18401305|ref|NP_565633.1|	Argonaute (AGO1)-related protein [Arabidopsis thaliana] gb|AAK59586.1| putative Argonaute (AGO1) protein [Arabidopsis thaliana] gb|AAK93710.1| putative argonaute AGO1 protein [Arabidopsis thaliana] gb|AAC77862.2| Argonaute (AGO1)-like protein [Arabidopsis thaliana]	286	2e-76
JB2_19_F02	1	At5g52030	expressed protein similar to unknown protein (pir||C69291)	124	6e-29	gi|19699285|gb|AAL91254.1|	AT5g52030/MSG15_11 [Arabidopsis thaliana] gb|AAN18143.1| At5g52030/MSG15_11 [Arabidopsis thaliana]	134	1e-63
JB2_19_F09	1	At1g72470	exocyst subunit EXO70 family contains Pfam domain PF03081: Exo70 exocyst complex subunit;	366	1e-102	gi|15218495|ref|NP_177391.1|	exocyst subunit EXO70 family [Arabidopsis thaliana] pir||H96748 unknown protein T10D10.6 [imported] - Arabidopsis thaliana gb|AAG52591.1|AC016529_22 unknown protein; 29470-27569 [Arabidopsis thaliana]	366	1e-100
JB2_19_F11	1	No hits found	-	-	-	No hits found	-	-	-
JB2_19_G06	1	At4g35630	phosphoserine aminotransferase	255	1e-68	gi|22135922|gb|AAM91543.1|	phosphoserine aminotransferase [Arabidopsis thaliana]	256	1e-67
JB2_19_G08	1	At2g27600	ATPase -related skd1 family	402	1e-113	gi|15226199|ref|NP_180328.1|	ATPase -related [Arabidopsis thaliana] pir||F84674 probable AAA-type ATPase [imported] - Arabidopsis thaliana gb|AAC73040.1| putative ATPase [Arabidopsis thaliana] gb|AAK32884.1|AF367297_1 F10A12.27/F10A12.27 [Arabidopsis thaliana] gb|AAM10283.1| F10A12.27/F10A12.27 [Arabidopsis thaliana] gb|AAM15184.1| putative ATPase [Arabidopsis thaliana]	402	1e-111
JB2_19_G11	1	At1g19400	expressed protein	245	2e-65	gi|22329671|ref|NP_173373.2|	expressed protein [Arabidopsis thaliana] ref|NP_850946.1| expressed protein [Arabidopsis thaliana] gb|AAL60006.1| unknown protein [Arabidopsis thaliana] gb|AAM20374.1| unknown protein [Arabidopsis thaliana]	245	5e-64
JB2_20_A02	1	At5g45100	expressed protein	153	1e-37	gi|30694690|ref|NP_851134.1|	expressed protein [Arabidopsis thaliana] dbj|BAB09495.1| gene_id:K17O22.9~pir||T04751~strong similarity to unknown protein [Arabidopsis thaliana] gb|AAL24227.1| AT5g45100/K17O22_9 [Arabidopsis thaliana] gb|AAN28783.1| At5g45100/K17O22_9 [Arabidopsis thaliana]	154	4e-37
JB2_20_A03	1	At3g01590	aldose 1-epimerase family similar to apospory-associated protein C; APOC [Chlamydomonas reinhardtii] GI:6970044 Pfam profile PF01263: Aldose 1-epimerase	275	1e-74	gi|11281678|pir||T48623	hypothetical protein F18O22.290 - Arabidopsis thaliana emb|CAB87789.1| putative protein [Arabidopsis thaliana]	301	9e-81
JB2_20_A04	1	At5g47080	casein kinase II beta chain, putative similar to casein kinase II beta chain (CK II) [Arabidopsis thaliana] SWISS-PROT:P40228	322	2e-88	gi|21261784|emb|CAD32500.1|	protein kinase Ck2 regulatory subunit 2 [Nicotiana tabacum]	347	1e-94
JB2_20_A05	1	At3g43600	aldehyde oxidase 2 (AO2) identical to gi: 3172025	41	0.0001	gi|27381330|ref|NP_772859.1|	blr6219 [Bradyrhizobium japonicum] dbj|BAC51484.1| blr6219 [Bradyrhizobium japonicum USDA 110]	175	2e-43
JB2_20_A09	1	At1g20200	26S proteasome regulatory subunit S3 (RPN3), putative similar to SP:Q06364 from [Daucus carota]	245	3e-65	gi|3914467|sp|P93768|PSD3_TOBAC	Probable 26S proteasome non-ATPase regulatory subunit 3 (26S proteasome subunit S3) (Nuclear antigen 21D7) pir||T02207 protein 21D7 - common tobacco dbj|BAA19252.1| 21D7 [Nicotiana tabacum]	274	2e-72
JB2_20_A10	1	At1g47310	expressed protein	103	1e-22	gi|21536788|gb|AAM61120.1|	unknown [Arabidopsis thaliana]	103	3e-21
JB2_20_B09	1	At5g15610	expressed protein hypothetical protein F14P3.15 - Arabidopsis thaliana, EMBL:AC009755	260	4e-70	gi|15242346|ref|NP_197065.1|	expressed protein [Arabidopsis thaliana] pir||T51539 hypothetical protein T20K14_220 - Arabidopsis thaliana emb|CAC01760.1| putative protein [Arabidopsis thaliana] gb|AAM20695.1| putative protein [Arabidopsis thaliana] gb|AAN15659.1| putative protein [Arabidopsis thaliana]	260	1e-68
JB2_20_C01	1	At4g33010	glycine dehydrogenase [decarboxylating] (glycine decarboxylase/glycine cleavage system P-protein), putative strong similarity to SP|P49361 Glycine dehydrogenase [decarboxylating] A, mitochondrial precursor (EC 1.4.4.2) {Flaveria pringlei}; contains Pfam profile PF02347: Glycine cleavage system P-protein	220	6e-58	gi|121083|sp|P26969|GCSP_PEA	Glycine dehydrogenase [decarboxylating], mitochondrial precursor (Glycine decarboxylase) (Glycine cleavage system P-protein) pir||A42109 glycine dehydrogenase (decarboxylating) (EC 1.4.4.2) component P precursor - garden pea emb|CAA42443.1| P protein; component of aminomethyltransferase [Pisum sativum]	221	1e-56
JB2_20_C04	1	At4g39050	kinesin-related protein kinesin motor protein - Ustilago maydis, PID:g2062750	34	0.062	gi|28195699|gb|AAO27794.1|	glycosyl hydrolase [Gossypium hirsutum]	348	5e-95
JB2_20_C07	1	At5g38560	protein kinase family contains protein kinase domain, Pfam:PF00069	33	0.022	gi|23059401|ref|ZP_00084372.1|	hypothetical protein [Pseudomonas fluorescens PfO-1]	83	7e-16
JB2_20_C08	1	At2g27040	Argonaute (AGO1)-related protein	371	1e-103	gi|6539559|dbj|BAA88176.1|	unnamed protein product [Oryza sativa (japonica cultivar-group)]	375	1e-103
JB2_20_D02	1	At2g17870	glycine-rich, zinc-finger DNA-binding protein -related genomic copy of EST T76328 cold-shock signature from position 22 to 41 [YGFITPDDGGEELFVHQSSI]; 7 copies of CCHC zinc-finger motif, from 94 to 107 [CFNCGEVGHMAKDC], from 130 to 142	45	4e-09	gi|121631|sp|P27484|GRP2_NICSY	Glycine-rich protein 2 pir||KNNT2S glycine-rich protein 2 - wood tobacco emb|CAA42622.1| nsGRP-2 [Nicotiana sylvestris]	50	6e-10
JB2_20_D10	1	No hits found	-	-	-	No hits found	-	-	-
JB2_20_E02	1	At1g44510	polyprotein -related similar to polyprotein GI:4996367 from [Arabidopsis thaliana]	225	2e-59	gi|15219414|ref|NP_175090.1|	polyprotein -related [Arabidopsis thaliana] gb|AAK43485.1|AC084807_10 polyprotein, putative [Arabidopsis thaliana]	225	6e-58
JB2_20_E08	1	At5g25080	expressed protein small unique nuclear receptor co-repressor (SUN-CoR) - Mus musculus, EMBL:AF031426	192	2e-49	gi|15238696|ref|NP_197890.1|	expressed protein [Arabidopsis thaliana] gb|AAK55673.1|AF378870_1 AT5g25080/T11H3_90 [Arabidopsis thaliana] gb|AAK91482.1| AT5g25080/T11H3_90 [Arabidopsis thaliana] gb|AAM64957.1| unknown [Arabidopsis thaliana]	192	5e-48
JB2_20_E10	1	At5g08160	serine/threonine protein kinase, putative identical to serine/threonine protein kinase [Arabidopsis thaliana] gi|2109293|gb|AAB69123	321	3e-88	gi|15241535|ref|NP_196433.1|	serine/threonine protein kinase, putative [Arabidopsis thaliana] pir||T50501 serine/threonine protein kinase - Arabidopsis thaliana gb|AAB69123.1| serine/threonine protein kinase [Arabidopsis thaliana] emb|CAB93717.1| serine/threonine protein kinase [Arabidopsis thaliana] gb|AAG40409.1|AF325057_1 AT5g08160 [Arabidopsis thaliana] gb|AAN60359.1| unknown [Arabidopsis thaliana]	391	1e-108
JB2_20_E12	1	No hits found	-	-	-	gi|15891491|ref|NP_357163.1|	AGR_L_2766p [Agrobacterium tumefaciens] ref|NP_533942.1| hippurate hydrolase [Agrobacterium tumefaciens str. C58 (U. Washington)] pir||B98303 probable hydrolase PA4344 [imported] - Agrobacterium tumefaciens (strain C58, Cereon) pir||AD2980 hippurate hydrolase [imported] - Agrobacterium tumefaciens (strain C58, Dupont) gb|AAK89948.1| AGR_L_2766p [Agrobacterium tumefaciens str. C58 (Cereon)] gb|AAL…	40	0.011
JB2_20_F01	1	At1g07070	60S ribosomal protein L35a (RPL35aA) similar to ribosomal protein L35a GI:57118 from [Rattus norvegicus]	209	9e-55	gi|13430186|gb|AAK25760.1|AF334840_1	ribosomal protein L33 [Castanea sativa]	211	6e-54
JB2_20_F03	1	At3g15470	expressed protein	62	3e-10	gi|18400779|ref|NP_566515.1|	expressed protein [Arabidopsis thaliana] gb|AAF35413.1| unknown protein [Arabidopsis thaliana] gb|AAK50098.1|AF372960_1 AT3g15470/MJK13_13 [Arabidopsis thaliana] dbj|BAB02376.1| WD-40 repeat protein-like [Arabidopsis thaliana] gb|AAL87370.1| AT3g15470/MJK13_13 [Arabidopsis thaliana]	62	9e-09
JB2_20_F04	1	At5g04750	F1F0-ATPase inhibitor - like protein F1F0-ATPase inhibitor protein, OsIF1-1, Oryza sativa, EMBL:AB029059	60	4e-10	gi|30680616|ref|NP_568140.2|	F1F0-ATPase inhibitor - like protein [Arabidopsis thaliana] gb|AAO42805.1| At5g04750 [Arabidopsis thaliana]	60	1e-08
JB2_20_G03	1	At5g37600	glutamate--ammonia ligase	291	1e-79	gi|2213877|gb|AAB61597.1|	glutamine synthetase [Hevea brasiliensis]	295	2e-79
JB2_20_G06	1	At4g34640	farnesyl-diphosphate farnesyltransferase [squalene synthase 1] (SQS1) identical to GI:806324 squalene synthase; non-consensus GC donor splice site at exon 3, squalene synthase 2 (SQS2), Arabidopsis thaliana	410	1e-115	gi|7434084|pir||T05262	farnesyl-diphosphate farnesyltransferase (EC 2.5.1.21) - soybean dbj|BAA22559.1| squalene synthase [Glycine max]	451	1e-126
JB2_20_H05	1	At5g08280	hydroxymethylbilane synthase (porphobilinogen deaminase, chloroplast) (pre-uroporphyrinogen synthase) identical to SP|Q43316	359	1e-99	gi|2495180|sp|Q43082|HEM3_PEA	Porphobilinogen deaminase, chloroplast precursor (PBG) (Hydroxymethylbilane synthase) (HMBS) (Pre-uroporphyrinogen synthase) pir||JQ2278 hydroxymethylbilane synthase (EC 4.3.1.8) precursor, chloroplast - garden pea emb|CAA51820.1| hydroxymethylbilane synthase [Pisum sativum]	395	1e-109
JB2_20_H12	1	At1g54860	expressed protein	186	2e-47	gi|18405086|ref|NP_564669.1|	expressed protein [Arabidopsis thaliana] gb|AAC64895.1| ESTs gb|F13915 and gb|F13916 come from this gene. [Arabidopsis thaliana] gb|AAG51126.1|AC069144_23 unknown protein [Arabidopsis thaliana] gb|AAM62696.1| unknown [Arabidopsis thaliana] gb|AAO41876.1| unknown protein [Arabidopsis thaliana] gb|AAO50480.1| unknown protein [Arabidopsis thaliana]	186	4e-46
JB2_21_A02	1	At3g20740	fertilization-independent endosperm protein (FIE) contains 6 WD-40 repeats (PF00400); identical to fertilization-independent endosperm protein (GI:4567095) [Arabidopsis thaliana]	405	1e-113	gi|27465059|gb|AAN85568.1|	fertilization independent endosperm development protein [Eucalyptus grandis]	459	1e-128
JB2_21_A08	1	At2g46800	zinc transporter of Arabidopsis/metal tolerance protein (ZAT/MTP1) identical to zinc transporter ZAT [Arabidopsis thaliana] gi|4206640|gb|AAD11757; member of the cation diffusion facilitator (CDF) family, or cation efflux (CE) family, PMID:11500563	271	4e-73	gi|4206640|gb|AAD11757.1|	zinc transporter ZAT [Arabidopsis thaliana]	271	1e-71
JB2_21_A10	1	At3g12740	membrane protein common family Similar to GI:4585976; GI:4966357; GI:4835763; GI:9757735 from [Arabidopsis thaliana]	319	1e-87	gi|18399730|ref|NP_566435.1|	membrane protein common family [Arabidopsis thaliana] dbj|BAB02418.1| gb|AAD25612.1~gene_id:MBK21.12~strong similarity to unknown protein [Arabidopsis thaliana] gb|AAK76578.1| unknown protein [Arabidopsis thaliana] gb|AAK95295.1|AF410309_1 AT3g12740/MBK21_10 [Arabidopsis thaliana] gb|AAM14149.1| unknown protein [Arabidopsis thaliana] gb|AAM65148.1| unknown [Arabidopsis thaliana]	319	3e-86
JB2_21_A12	1	At1g67340	F-box protein family	325	3e-89	gi|18408746|ref|NP_564894.1|	F-box protein family [Arabidopsis thaliana] pir||H96696 protein F1N21.16 [imported] - Arabidopsis thaliana gb|AAG00241.1|AC002130_6 F1N21.16 [Arabidopsis thaliana] gb|AAL14418.1| At1g67340/F1N21_16 [Arabidopsis thaliana] gb|AAM13101.1| unknown protein [Arabidopsis thaliana] gb|AAN15465.1| unknown protein [Arabidopsis thaliana]	325	8e-88
JB2_21_B01	1	At2g18860	expressed protein	73	8e-42	gi|30680486|ref|NP_179476.2|	expressed protein [Arabidopsis thaliana]	73	2e-40
JB2_21_B06	1	At2g15690	expressed protein	176	1e-44	gi|18397896|ref|NP_565377.1|	expressed protein [Arabidopsis thaliana] gb|AAK59848.1| At2g15690/F9O13.24 [Arabidopsis thaliana] gb|AAD17413.2| Expressed protein [Arabidopsis thaliana] gb|AAO64743.1| At2g15690/F9O13.24 [Arabidopsis thaliana]	176	3e-43
JB2_21_B08	1	At2g25890	oleosin	38	0.001	gi|82051|pir||JQ0986	lipid body-associated membrane protein - carrot gb|AAB24078.1| lipid body membrane protein [Daucus carota]	40	0.006
JB2_21_C02	1	At5g10650	Pspzf zinc finger protein - like DNA binding zinc finger protein (Pspzf), Pisum sativum, EMBL:AB018422	82	3e-19	gi|22326712|ref|NP_196626.2|	Pspzf zinc finger protein - like [Arabidopsis thaliana]	82	8e-18
JB2_21_C03	1	At4g28190	expressed protein	229	1e-60	gi|18417145|ref|NP_567799.1|	expressed protein [Arabidopsis thaliana] dbj|BAC41785.1| unknown protein [Arabidopsis thaliana]	229	3e-59
JB2_21_C06	1	At4g18400	expressed protein	72	3e-13	gi|18415084|ref|NP_567555.1|	expressed protein [Arabidopsis thaliana] gb|AAM62591.1| unknown [Arabidopsis thaliana]	72	8e-12
JB2_21_C12	1	At4g16180	hypothetical protein	274	5e-74	gi|15234846|ref|NP_193353.1|	hypothetical protein [Arabidopsis thaliana] pir||C71428 hypothetical protein - Arabidopsis thaliana emb|CAB10397.1| hypothetical protein [Arabidopsis thaliana] emb|CAB78660.1| hypothetical protein [Arabidopsis thaliana]	274	1e-72
JB2_21_D09	1	At5g22300	Nitrilase 4 (sp P46011)	152	2e-37	gi|7435980|pir||T03739	nitrilase (EC 3.5.5.1) 4B - common tobacco dbj|BAA11770.1| nitrilase [Nicotiana tabacum]	156	3e-37
JB2_21_D10	1	At1g12640	membrane bound O-acyl transferase (MBOAT) family low similarity to porcupine from [Xenopus laevis] GI:6714514, GI:6714520, GI:6714518, GI:6714516; contains Pfam profile PF03062: MBOAT family	372	1e-104	gi|22329514|ref|NP_172724.2|	membrane bound O-acyl transferase (MBOAT) family [Arabidopsis thaliana]	372	1e-102
JB2_21_E01	1	At1g79915	hypothetical protein	80	2e-16	gi|22122829|ref|NP_666359.1|	cDNA sequence BC024814 [Mus musculus] gb|AAH24814.1| cDNA sequence BC024814 [Mus musculus]	120	2e-26
JB2_21_E04	1	At2g31710	expressed protein	138	4e-33	gi|18402739|ref|NP_565728.1|	expressed protein [Arabidopsis thaliana] gb|AAD24847.2| expressed protein [Arabidopsis thaliana] gb|AAM66048.1| unknown [Arabidopsis thaliana]	138	1e-31
JB2_21_E09	1	At4g05320	polyubiquitin UBQ10/SEN3 senescence-associated protein; identical to GI:870791	475	1e-134	gi|421929|pir||S34285	polyubiquitin - tomato emb|CAA51679.1| ubiquitin [Lycopersicon esculentum]	477	1e-133
JB2_21_E10	1	At1g61000	expressed protein	261	2e-70	gi|19423962|gb|AAL87331.1|	unknown protein [Arabidopsis thaliana] gb|AAM91790.1| unknown protein [Arabidopsis thaliana]	267	1e-70
JB2_21_F02	1	At4g08900	arginase	388	1e-108	gi|15236640|ref|NP_192629.1|	arginase [Arabidopsis thaliana] sp|P46637|ARG1_ARATH Arginase pir||F85089 arginase [imported] - Arabidopsis thaliana gb|AAA85816.1| arginase gb|AAD17369.1| Arabidopsis thaliana arginase (SW:P46637) (Pfam: PF00491, Score=419.6, E=3.7e-142 N=1) emb|CAB78014.1| arginase [Arabidopsis thaliana] gb|AAK96469.1| AT4g08900/T3H13_7 [Arabidopsis thaliana] gb|AAL31241.1| AT4g08900/T3H13_7 [Arabidopsis thalia…	388	1e-107
JB2_21_F05	1	At2g34050	expressed protein	271	2e-73	gi|18403431|ref|NP_565778.1|	expressed protein [Arabidopsis thaliana] gb|AAK96532.1| At2g34050/T14G11.17 [Arabidopsis thaliana] gb|AAB67623.2| expressed protein [Arabidopsis thaliana] gb|AAN64532.1| At2g34050/T14G11.17 [Arabidopsis thaliana]	271	6e-72
JB2_21_F08	1	At5g03880	auxin-regulated protein predicted protein, Arabidopsis thaliana	315	2e-86	gi|18414386|ref|NP_568128.1|	auxin-regulated protein [Arabidopsis thaliana] gb|AAK96798.1| Unknown protein [Arabidopsis thaliana] gb|AAM10048.1| unknown protein [Arabidopsis thaliana]	315	5e-85
JB2_21_F10	1	At3g56340	40S ribosomal protein S26 homolog several 40S ribosomal protein S26	129	2e-30	gi|11276654|pir||T50822	ribosomal protein S26, cytosolic [imported] - garden pea gb|AAD47346.1|AF112440_1 ribosomal protein S26 [Pisum sativum]	146	2e-34
JB2_21_F11	1	At5g55260	serine/threonine protein phosphatase	432	1e-121	gi|15240488|ref|NP37.1|	serine/threonine protein phosphatase [Arabidopsis thaliana] sp|P48528|PPX2_ARATH Serine/threonine protein phosphatase PP-X isozyme 2 gb|AAB86419.1| protein phosphatase X isoform 2 [Arabidopsis thaliana] dbj|BAB08595.1| protein phosphatase X isoform 2 [Arabidopsis thaliana]	432	1e-120
JB2_21_F12	1	At2g30000	expressed protein	240	4e-64	gi|18390735|ref|NP_563782.1|	expressed protein [Arabidopsis thaliana] ref|NP_565691.1| expressed protein [Arabidopsis thaliana] sp|O80873|U123_ARATH Hypothetical protein At1g07170/At2g30000 pir||T02485 hypothetical protein At2g30000 [imported] - Arabidopsis thaliana gb|AAC31852.1| expressed protein [Arabidopsis thaliana] gb|AAM65022.1| unknown [Arabidopsis thaliana] gb|AAM67084.1| unknown [Arabidopsis thaliana] dbj|BAC43086.…	240	1e-62
JB2_21_G01	1	At5g02740	expressed protein	175	2e-44	gi|21553856|gb|AAM62949.1|	unknown [Arabidopsis thaliana]	175	6e-43
JB2_21_G04	1	At5g58490	cinnamoyl-CoA reductase family similar to cinnamoyl-CoA reductase from Pinus taeda [GI:17978649], Eucalyptus gunnii [GI:2058311]	40	0.0003	gi|15237678|ref|NP_200657.1|	cinnamoyl-CoA reductase family [Arabidopsis thaliana] dbj|BAB10264.1| dihydroflavonol 4-reductase-like [Arabidopsis thaliana] gb|AAM64538.1| cinnamoyl-CoA reductase-like protein [Arabidopsis thaliana] gb|AAO22571.1| putative cinnamoyl-CoA reductase [Arabidopsis thaliana]	40	0.011
JB2_21_G07	1	At3g48820	sialyltransferase family contains Pfam profile: PF00777 sialyltransferase (Glycosyltransferase family 29)	352	1e-97	gi|30693090|ref|NP_190451.2|	sialyltransferase family [Arabidopsis thaliana] gb|AAL85966.1| unknown protein [Arabidopsis thaliana] gb|AAM91750.1| unknown protein [Arabidopsis thaliana]	352	4e-96
JB2_21_H12	1	At4g32660	protein kinase AFC3 identical to protein kinase AFC3 [Arabidopsis thaliana] SWISS-PROT:P51568	325	2e-89	gi|15233872|ref|NP_194992.1|	protein kinase AFC3 [Arabidopsis thaliana] sp|P51568|AFC3_ARATH Protein kinase AFC3 pir||T04460 protein kinase AME3 (EC 2.7.1.-) - Arabidopsis thaliana dbj|BAA08216.1| protein kinase [Arabidopsis thaliana] emb|CAA18595.1| protein kinase AME3 [Arabidopsis thaliana] emb|CAB79983.1| protein kinase AME3 [Arabidopsis thaliana]	325	5e-88
JB2_22_A05	1	At4g04870	CDP-alcohol phosphatidyltransferase family similar to SP|Q07560 Cardiolipin synthetase (EC 2.7.8.-) {Saccharomyces cerevisiae; contains Pfam profile PF01066: CDP-alcohol phosphatidyltransferase	169	5e-43	gi|18412722|ref|NP_567273.1|	CDP-alcohol phosphatidyltransferase family [Arabidopsis thaliana] gb|AAL24147.1| putative phosphatidylglycerotransferase [Arabidopsis thaliana] gb|AAM14208.1| putative phosphatidylglycerotransferase [Arabidopsis thaliana]	169	8e-42
JB2_22_B04	1	At3g52120	gamma response I protein	121	5e-28	gi|11357298|pir||T49091	gamma response I protein - Arabidopsis thaliana emb|CAB41332.1| gamma response I protein [Arabidopsis thaliana]	124	2e-27
JB2_22_C01	1	At5g56710	60S ribosomal protein L31 (RPL31C)	173	1e-43	gi|1173027|sp|P46290|RL31_NICGU	60S ribosomal protein L31 gb|AAA80638.1| ribosomal protein L31	179	3e-44
JB2_22_C03	1	At4g30260	expressed protein similar to expressed protein [Arabidopsis thaliana] gi|4185150|gb|AAD08953	252	8e-68	gi|18417560|ref|NP_567843.1|	expressed protein [Arabidopsis thaliana] gb|AAK74033.1| AT4g30260/F9N11_110 [Arabidopsis thaliana] gb|AAL06971.1| AT4g30260/F9N11_110 [Arabidopsis thaliana] gb|AAM13178.1| putative protein [Arabidopsis thaliana]	252	2e-66
JB2_22_C07	1	At1g05055	basic transcripion factor 2, 44kD subunit -related Similar to BTF2p44 from Homo sapiens gb:Z30094	337	3e-93	gi|30679101|ref|NP_683275.2|	basic transcripion factor 2, 44kD subunit -related [Arabidopsis thaliana] pir||E86184 hypothetical protein [imported] - Arabidopsis thaliana gb|AAC97995.1|AAC97995 Similar to gb|Z30094 basic transcripion factor 2, 44 kD subunit from Homo sapiens. EST gb|W43325 comes from this gene. [Arabidopsis thaliana] gb|AAM90909.1|AF499443_1 p44/SSL1-like protein [Arabidopsis thaliana]	337	1e-91
JB2_22_C11	1	At1g15230	expressed protein ESTs gb|R30529, gb|Z48463, gb|Z48467, gb|AA597369 and gb|AA394772 come from this gene	73	2e-14	gi|18394214|ref|NP_563967.1|	expressed protein [Arabidopsis thaliana] pir||E86286 F9L1.18 protein - Arabidopsis thaliana gb|AAD39652.1|AC007591_17 ESTs gb|R30529, gb|Z48463, gb|Z48467, gb|AA597369 and gb|AA394772 come from this gene. [Arabidopsis thaliana] gb|AAG54005.1|AF336924_1 unknown protein [Arabidopsis thaliana] gb|AAL14398.1| At1g15230/F9L1_18 [Arabidopsis thaliana] gb|AAM47318.1| At1g15230/F9L1_18 [Arabidopsis thali…	73	5e-13
JB2_22_D02	1	At5g61820	expressed protein MtN19, Medicago truncatula, EMBL:MTY15367	208	3e-54	gi|22328003|ref|NP_200990.2|	expressed protein [Arabidopsis thaliana] gb|AAL38804.1| unknown protein [Arabidopsis thaliana] gb|AAM51266.1| unknown protein [Arabidopsis thaliana]	208	7e-53
JB2_22_D07	1	At5g59720	heat shock protein family contains Pfam profile: PF00011 Hsp20/alpha crystallin family	153	2e-39	gi|11276924|pir||T46833	heat-shock protein, low molecular weight [validated] - common tobacco gb|AAD49336.1|AF166277_1 low molecular weight heat-shock protein [Nicotiana tabacum]	176	3e-45
JB2_22_D10	1	At1g09160	protein phosphatase 2C (PP2C) -related similar to GB:AAC16260	438	1e-123	gi|16930415|gb|AAL31893.1|AF419561_1	At1g09160/T12M4_13 [Arabidopsis thaliana]	438	1e-122
JB2_22_D11	1	At3g11440	myb family transcription factor contains Pfam profile: PF00249 myb-like DNA-binding domain	119	2e-27	gi|282965|pir||S26606	myb-related protein 3 - garden petunia emb|CAA78388.1| protein 3 [Petunia x hybrida]	122	3e-27
JB2_22_E03	1	At4g34980	subtilisin-like serine protease similar to SBT1, a subtilase from tomato plants GI:1771160 from [Lycopersicon esculentum]	335	2e-92	gi|18418552|ref|NP_567972.1|	subtilisin-like serine protease [Arabidopsis thaliana] pir||T05768 subtilisin-like proteinase (EC 3.4.21.-) - Arabidopsis thaliana emb|CAA17763.1| subtilisin proteinase-like [Arabidopsis thaliana] emb|CAB80215.1| subtilisin proteinase-like [Arabidopsis thaliana] gb|AAL67071.1| putative subtilisin serine protease [Arabidopsis thaliana] gb|AAM19998.1| putative subtilisin serine proteinase [Arabidop…	335	4e-91
JB2_22_E06	1	At5g10160	beta-hydroxyacyl-ACP dehydratase family similar to beta-hydroxyacyl-ACP dehydratase from Toxoplasma gondii [GI:3850997]; contains Pfam profile PF01377 Thioester dehydratase	241	6e-73	gi|15238069|ref|NP_196578.1|	beta-hydroxyacyl-ACP dehydratase family [Arabidopsis thaliana] pir||T50020 (3R)-hydroxymyristoyl-[acyl carrier protein] dehydratase-like protein - Arabidopsis thaliana emb|CAB92057.1| (3R)-hydroxymyristoyl-[acyl carrier protein] dehydratase-like protein [Arabidopsis thaliana] gb|AAO24548.1| At5g10160 [Arabidopsis thaliana]	241	2e-71
JB2_22_E09	1	At1g16470	20S proteasome alpha subunit B (PAB1) identical to proteasome subunit alpha type 2 SP:O23708, GI:6093778	431	1e-121	gi|15219257|ref|NP_173096.1|	20S proteasome alpha subunit B (PAB1) [Arabidopsis thaliana] sp|O23708|PSA2_ARATH Proteasome subunit alpha type 2 (20S proteasome alpha subunit B) pir||T51968 C 3.4.25.1 proteasome endopeptidase complex () chain PAB1 [imported] - Arabidopsis thaliana emb|CAA73619.1| multicatalytic endopeptidase [Arabidopsis thaliana] gb|AAC32056.1| 20S proteasome subunit PAB1 [Arabidopsis thaliana] gb|AAD34699.1|…	431	1e-120
JB2_22_G06	1	At3g44330	expressed protein predicted protein, C.elegans, PIR:T24538	265	1e-71	gi|15229938|ref|NP_190019.1|	expressed protein [Arabidopsis thaliana] pir||T47423 hypothetical protein T22K7.10 - Arabidopsis thaliana emb|CAB86911.1| putative protein [Arabidopsis thaliana]	265	4e-70
JB2_22_G12	1	At3g27660	oleosin identical to oleosin isoform GB:S71286 from [Arabidopsis thaliana]	61	2e-10	gi|21311553|gb|AAM46777.1|AF466102_1	16.9 kDa oleosin [Theobroma cacao]	72	2e-12
JB2_22_H01	1	At2g19430	transducin / WD-40 repeat protein family similar to WD-repeat protein 5 (SP:Q9UGP9) [Homo sapiens]; contains 7 Trp-Asp WD-40 repeats	327	7e-90	gi|7486245|pir||T01291	probable WD-40 repeat protein [imported] - Arabidopsis thaliana gb|AAD10142.1| putative WD-40 repeat protein [Arabidopsis thaliana] gb|AAM14874.1| putative WD-40 repeat protein [Arabidopsis thaliana]	327	2e-88
JB2_22_H04	1	At5g40660	expressed protein ATP12 protein precursor, Saccharomyces cerevisiae, PIR:S56963	171	2e-43	gi|15237466|ref|NP_198882.1|	expressed protein [Arabidopsis thaliana] gb|AAK62603.1| AT5g40660/MNF13_180 [Arabidopsis thaliana] gb|AAM98313.1| At5g40660/MNF13_180 [Arabidopsis thaliana]	171	5e-42
JB2_22_H06	1	At5g19090	heavy-metal-associated domain-containing protein contains Pfam heavy-metal-associated domain PF00403; glycine-rich protein GRP22, rape, PIR:S31415; isoform contains a non-consensus TG-acceptor splice site at intron 3	143	9e-35	gi|15239643|ref|NP_197410.1|	heavy-metal-associated domain-containing protein [Arabidopsis thaliana]	143	2e-33
JB2_22_H12	1	At2g42560	late embryogenesis abundant (LEA) domain-containing protein low similarity to LEA protein [Glycine max] GI:1389897; contains Pfam profile PF02987: Late embryogenesis abundant protein	107	1e-23	gi|15227965|ref|NP_181784.1|	late embryogenesis abundant (LEA) domain-containing protein [Arabidopsis thaliana] pir||D84855 probable seed maturation protein [imported] - Arabidopsis thaliana gb|AAD22997.1| putative seed maturation protein [Arabidopsis thaliana]	107	3e-22
JB2_23_A01	1	At1g72190	oxidoreductase family similar to D-3-phosphoglycerate dehydrogenase from Arabidopsis thaliana [SP|O04130], glyoxylate reductase from Homo sapiens (gi:6002730); contains Pfam D-isomer specific 2-hydroxyacid dehydrogenase, NAD binding domain PF02826	274	4e-74	gi|30698851|ref|NP_177364.2|	oxidoreductase family [Arabidopsis thaliana]	274	1e-72
JB2_23_A04	1	At5g25150	transducin / WD-40 repeat protein family similar to TBP-associated factor (GI:1732075) [Homo sapiens] and to 100 kDa subunit of Pol II transcription factor (GI:1491718) {Homo sapiens]; contains Pfam PF00400: WD domain, G-beta repeat (6 copies)|8689032|gb|AV528749.1|AV528749	324	4e-89	gi|30689741|ref|NP_197897.2|	transducin / WD-40 repeat protein family [Arabidopsis thaliana]	324	1e-87
JB2_23_A09	1	At5g08570	pyruvate kinase, putative similar to pyruvate kinase, cytosolic isozyme [Glycine max] SWISS-PROT:Q42806	424	1e-119	gi|2497538|sp|Q42806|KPYC_SOYBN	Pyruvate kinase, cytosolic isozyme pir||T07787 pyruvate kinase (EC 2.7.1.40) - soybean gb|AAA17000.1| pyruvate kinase	436	1e-121
JB2_23_B03	1	At5g54680	bHLH protein similar to unknown protein (pir |B71406)	211	4e-55	gi|21592325|gb|AAM64276.1|	bHLH transcription factor, putative [Arabidopsis thaliana]	212	6e-54
JB2_23_B06	1	At4g14420	elicitor like protein	174	4e-44	gi|7489144|pir||T03812	hypothetical protein (clone NF22) - common tobacco gb|AAC49975.1| ORF; able to induce HR-like lesions [Nicotiana tabacum]	185	6e-46
JB2_23_B12	1	At3g02830	zinc finger protein 1 (zfn1) identical to zinc finger protein 1 GB:AF138743 [Arabidopsis thaliana]	261	2e-70	gi|11288368|pir||T48868	zinc finger protein [imported] - garden pea gb|AAD45720.1| zinc finger protein [Pisum sativum]	273	2e-72
JB2_23_C02	1	At5g01840	expressed protein putative proteins - Arabidopsis thaliana	47	1e-05	gi|15241069|ref|NP_195804.1|	expressed protein [Arabidopsis thaliana] pir||T48205 hypothetical protein T20L15.110 - Arabidopsis thaliana emb|CAB82754.1| putative protein [Arabidopsis thaliana]	47	0.0003
JB2_23_C03	1	At3g26670	expressed protein	172	1e-82	gi|15231596|ref|NP_189301.1|	expressed protein [Arabidopsis thaliana] ref|NP_850634.1| expressed protein [Arabidopsis thaliana] gb|AAM13128.1| unknown protein [Arabidopsis thaliana] gb|AAP31931.1| At3g26670 [Arabidopsis thaliana]	172	3e-81
JB2_23_C04	1	At5g41850	hypothetical protein	199	2e-51	gi|15238205|ref|NP_199000.1|	hypothetical protein [Arabidopsis thaliana] dbj|BAB10660.1| gene_id:K16L22.14~unknown protein [Arabidopsis thaliana]	199	4e-50
JB2_23_C06	1	At3g51650	expressed protein putative protein T18N14_20 on this BAC	151	3e-37	gi|15230550|ref|NP_190733.1|	expressed protein [Arabidopsis thaliana] pir||T46061 hypothetical protein T18N14.30 - Arabidopsis thaliana emb|CAB63151.1| putative protein [Arabidopsis thaliana]	151	6e-36
JB2_23_C12	1	At3g12120	omega-6 fatty acid desaturase, endoplasmic reticulum (FAD2/delta-12 desaturase) identical to omega-6 fatty acid desaturase, endoplasmic reticulum (FAD2) SP:P46313 [Arabidopsis thaliana (Mouse-ear cress)] (Plant Cell 6:147-158(1994))	436	1e-123	gi|27261181|gb|AAN87573.1|	delta 12 oleic acid desaturase FAD2 [Vernicia fordii]	512	1e-144
JB2_23_D03	1	At5g23040	expressed protein similar to unknown protein (emb|CAB62636.1)	43	0.0001	gi|15237199|ref|NP_197695.1|	expressed protein [Arabidopsis thaliana] dbj|BAB09821.1| emb|CAB62636.1~gene_id:MYJ24.3~similar to unknown protein [Arabidopsis thaliana] gb|AAM78111.1| AT5g23040/MYJ24_3 [Arabidopsis thaliana] gb|AAN28774.1| At5g23040/MYJ24_3 [Arabidopsis thaliana]	43	0.004
JB2_23_D06	1	At5g15270	KH domain protein various predicted proteins, Arabidopsis thaliana and Oryza sativa	122	2e-28	gi|22128716|gb|AAM92828.1|	putative RNA-binding protein [Oryza sativa (japonica cultivar-group)]	161	1e-38
JB2_23_D07	1	At5g40810	cytochrome c1 precursor	428	1e-120	gi|15237497|ref|NP_198897.1|	cytochrome c1 precursor [Arabidopsis thaliana] dbj|BAB11343.1| cytochrome c1 precursor [Arabidopsis thaliana]	428	1e-119
JB2_23_E02	1	At5g24400	6-phosphogluconolactonase-related protein	47	2e-06	gi|28140256|gb|AAO26315.1|	putative 6-phosphogluconolactonase [Elaeis guineensis]	53	1e-06
JB2_23_E03	1	At3g11830	chaperonin, putative similar to SWISS-PROT:P80313 T-complex protein 1, eta subunit (TCP-1-eta) [Mus musculus]; contains Pfam:PF00118 domain, TCP-1/cpn60 chaperonin family	442	1e-124	gi|15229866|ref|NP_187789.1|	chaperonin, putative [Arabidopsis thaliana] gb|AAF23199.1|AC016795_12 putative T-complex protein 1, ETA subunit [Arabidopsis thaliana] gb|AAL49938.1| AT3g11830/F26K24_12 [Arabidopsis thaliana] gb|AAM26704.1| AT3g11830/F26K24_12 [Arabidopsis thaliana]	442	1e-123
JB2_23_E05	1	At1g11860	aminomethyltransferase-related precursor protein very strong similarity to aminomethyltransferase precursor gb|U79769 from Mesembryanthemum crystallinum. ESTs gb|T43167, gb|T21076, gb|H36999, gb|T22773, gb|N38038, gb|T13742, gb|Z26545, gb|T20753 and gb|W43123 come from this gene	469	1e-132	gi|15221119|ref|NP_172650.1|	aminomethyltransferase-related precursor protein [Arabidopsis thaliana] ref|NP_849646.1| aminomethyltransferase-related precursor protein [Arabidopsis thaliana] sp|O65396|GCST_ARATH Aminomethyltransferase, mitochondrial precursor (Glycine cleavage system T protein) (GCVT) pir||H86252 hypothetical protein [imported] - Arabidopsis thaliana gb|AAC17627.1| Very strong similarity to aminomethyltransfe…	469	1e-131
JB2_23_E08	1	At1g04560	expressed protein similar to GB:AAC37469	112	2e-25	gi|7489659|pir||T06978	ABA-induced plasma membrane protein PM 19 - wheat gb|AAB38504.1| ABA induced plasma membrane protein PM 19 [Triticum aestivum]	115	1e-24
JB2_23_E11	1	At5g09850	expressed protein similar to unknown protein (gb|AAF19567.1)	232	2e-61	gi|18416107|ref|NP_568218.1|	expressed protein [Arabidopsis thaliana]	232	4e-60
JB2_23_F05	1	No hits found	-	-	-	No hits found	-	-	-
JB2_23_F07	1	No hits found	-	-	-	No hits found	-	-	-
JB2_23_F08	1	At1g73100	SET-domain transcriptional regulator family identical to SUVH3 [Arabidopsis thaliana] GI:13517747; contains Pfam profiles PF00856: SET domain, PF05033: Pre-SET motif, PF02182: YDG/SRA domain	92	3e-19	gi|18410265|ref|NP_565056.1|	SET-domain transcriptional regulator family [Arabidopsis thaliana] sp|Q9C5P4|SUV3_ARATH Histone-lysine N-methyltransferase, H3 lysine-9 specific 3 (Histone H3-K9 methyltransferase 3) (H3-K9-HMTase 3) (Suppressor of variegation 3-9 homolog 3) (Su(var)3-9 homolog 3) pir||F96756 hypothetical protein F3N23.30 [imported] - Arabidopsis thaliana gb|AAD55657.1|AC008017_30 Unknown protein [Arabidopsis tha…	92	9e-18
JB2_23_G02	1	At2g03800	expressed protein	416	1e-117	gi|15227708|ref|NP_178474.1|	expressed protein [Arabidopsis thaliana] sp|Q9ZPQ3|U204_ARATH Hypothetical protein At2g03800 pir||D84452 hypothetical protein At2g03800 [imported] - Arabidopsis thaliana gb|AAD20081.1| unknown protein [Arabidopsis thaliana]	416	1e-115
JB2_23_G03	1	No hits found	-	-	-	No hits found	-	-	-
JB2_23_G05	1	At4g08170	inositol 1,3,4-trisphosphate 5/6-kinase-related protein inositol 1,3,4-trisphosphate 5/6-kinase (EC 2.7.-.-) - Arabidopsis thaliana, PIR2:JC5401	98	8e-37	gi|18413088|ref|NP_567334.1|	inositol 1,3,4-trisphosphate 5/6-kinase-related protein [Arabidopsis thaliana] gb|AAK91424.1| AT4g08170/T12G13_10 [Arabidopsis thaliana] gb|AAL15415.1| AT4g08170/T12G13_10 [Arabidopsis thaliana]	98	2e-35
JB2_23_G06	1	At5g42250	alcohol dehydrogenase (ADH), putative similar to alcohol dehydrogenase ADH GI:7705214 from [Lycopersicon esculentum]; contains Pfam zinc-binding dehydrogenase domain PF00107	413	1e-116	gi|15238330|ref|NP_199040.1|	alcohol dehydrogenase (ADH), putative [Arabidopsis thaliana] dbj|BAB10198.1| alcohol dehydrogenase [Arabidopsis thaliana] gb|AAL91221.1| alcohol dehydrogenase [Arabidopsis thaliana] gb|AAM91227.1| alcohol dehydrogenase [Arabidopsis thaliana]	413	1e-114
JB2_23_G09	1	At5g16750	transducin / WD-40 repeat protein family contains 8 WD-40 repeats (PF00400); similar to transducin homolog sazD - Homo sapiens, EMBL:U02609	26	0.06	gi|9558427|dbj|BAB03363.1|	unnamed protein product [Oryza sativa (japonica cultivar-group)]	102	8e-21
JB2_23_H03	1	At4g37180	cytoskeletal protein -related	144	8e-35	gi|18419989|ref|NP_568018.1|	cytoskeletal protein -related [Arabidopsis thaliana]	149	5e-35
JB2_23_H04	1	At5g52040	arginine/serine-rich splicing factor RSp41	330	4e-91	gi|30696138|ref|NP_851174.1|	arginine/serine-rich splicing factor RSp41 [Arabidopsis thaliana] sp|P92966|RS41_ARATH Arginine/serine-rich splicing factor RSP41 dbj|BAB11052.1| arginine/serine-rich splicing factor RSP41 homolog [Arabidopsis thaliana] gb|AAK43986.1|AF370171_1 putative arginine/serine-rich splicing factor RSP41 homolog [Arabidopsis thaliana] gb|AAL15239.1| putative arginine/serine-rich splicing factor RSP41 homo…	330	1e-89
JB2_23_H05	1	No hits found	-	-	-	gi|27376509|ref|NP_768038.1|	bll1398 [Bradyrhizobium japonicum] dbj|BAC46663.1| bll1398 [Bradyrhizobium japonicum USDA 110]	160	1e-38
JB2_24_A06	1	No hits found	-	-	-	No hits found	-	-	-
JB2_24_A10	1	At3g03330	short-chain dehydrogenase/reductase family protein contains INTERPRO family IPR002198 Short-chain dehydrogenase/reductase (SDR) superfamily	275	2e-74	gi|30678824|ref|NP_186983.2|	short-chain dehydrogenase/reductase family protein [Arabidopsis thaliana] gb|AAM83244.1| AT3g03330/T21P5_25 [Arabidopsis thaliana] gb|AAN18119.1| At3g03330/T21P5_25 [Arabidopsis thaliana]	275	5e-73
JB2_24_B05	1	At3g61490	polygalacturonase, putative polygalacturonase - Zea mays, EMBL:ZMPGAL3	175	5e-45	gi|30692538|gb|AAP33475.1|	polygalacturonase-like protein [Fragaria x ananassa]	177	8e-45
JB2_24_B09	1	At5g20830	sucrose synthase (UDP-glucose-fructose glucosyltransferase/sucrose-UDP glucosyltransferase/SUS1) identical to SP|P49040 Sucrose synthase (EC 2.4.1.13) (Sucrose-UDP glucosyltransferase) {Arabidopsis thaliana}	195	1e-50	gi|6683483|dbj|BAA89232.1|	wsus [Citrullus lanatus]	215	3e-55
JB2_24_B11	1	At5g54770	thiazole biosynthetic enzyme precursor (ARA6) (sp Q38814)	42	4e-05	gi|6094476|sp|O23787|THI4_CITSI	Thiazole biosynthetic enzyme, chloroplast precursor pir||T10474 thiamin biosynthesis protein thi1 - sweet orange emb|CAB05370.1| thi [Citrus sinensis]	44	0.0006
JB2_24_C03	1	No hits found	-	-	-	No hits found	-	-	-
JB2_24_C08	1	At5g44730	haloacid dehalogenase-like hydrolase family low similarity to SP|Q94915 Rhythmically expressed gene 2 protein (DREG-2) {Drosophila melanogaster}; contains InterPro accession IPR005834: Haloacid dehalogenase-like hydrolase	85	5e-18	gi|15241564|ref|NP_199286.1|	haloacid dehalogenase-like hydrolase family [Arabidopsis thaliana] gb|AAC79147.1| Dreg-2 like protein [Arabidopsis thaliana] dbj|BAB08826.1| Dreg-2 like protein [Arabidopsis thaliana]	85	2e-16
JB2_24_C10	1	At2g37690	phosphoribosylaminoimidazole carboxylase -related	182	2e-46	gi|17933427|gb|AAL48287.1|AF452495_1	aminoimidazole ribonucleotide carboxylase [Vigna unguiculata]	202	4e-51
JB2_24_D03	1	At1g61580	60S ribosomal protein L3 (RPL3B) identical to ribosomal protein GI:806279 from [Arabidopsis thaliana]	63	3e-11	gi|15220533|ref|NP_176352.1|	60S ribosomal protein L3 (RPL3B) [Arabidopsis thaliana] sp|P22738|RL3B_ARATH 60S ribosomal protein L3 pir||B96641 60s ribosomal protein L3 [imported] - Arabidopsis thaliana gb|AAD25547.1|AC005850_4 60s ribosomal protein L3 [Arabidopsis thaliana] gb|AAO41918.1| putative ribosomal protein [Arabidopsis thaliana] gb|AAO64122.1| putative ribosomal protein [Arabidopsis thaliana]	63	1e-09
JB2_24_E11	1	No hits found	-	-	-	No hits found	-	-	-
JB2_24_F06	1	At2g37660	expressed protein	119	3e-28	gi|27545035|gb|AAO18441.1|	unknown protein [Oryza sativa (japonica cultivar-group)]	119	7e-27
JB2_24_G12	1	No hits found	-	-	-	No hits found	-	-	-
JB2_24_H08	1	No hits found	-	-	-	No hits found	-	-	-
JB2_24_H10	1	At3g14000	expressed protein	243	6e-65	gi|26449368|dbj|BAC41811.1|	unknown protein [Arabidopsis thaliana]	291	1e-77
JB2_25_A12	1	At5g11640	expressed protein predicted proteins, Drosophila melanogaster and Homo sapiens	283	1e-76	gi|15239121|ref|NP_196725.1|	expressed protein [Arabidopsis thaliana] pir||T48523 hypothetical protein T22P22.30 - Arabidopsis thaliana emb|CAB87682.1| putative protein [Arabidopsis thaliana]	283	3e-75
JB2_25_B02	1	At5g50770	short-chain dehydrogenase/reductase family protein similar to sterol-binding dehydrogenase steroleosin GI:15824408 from [Sesamum indicum]	272	2e-73	gi|15824408|gb|AAL09328.1|AF302806_1	steroleosin [Sesamum indicum] gb|AAL13315.1|AF421889_1 steroleosin [Sesamum indicum]	272	5e-72
JB2_25_B03	1	At5g43820	pentatricopeptide (PPR) repeat-containing protein low similarity to fertility restorer [Petunia x hybrida] GI:22128587; contains Pfam profile PF01535: PPR repeat	166	1e-41	gi|18855001|gb|AAL79693.1|AC087599_12	hypothetical protein [Oryza sativa]	170	2e-41
JB2_25_B08	1	At2g26330	receptor-related protein kinase, ERECTA identical to GB:U47029 and GB:D83257; contains a protein kinase domain profile (PDOC00100); contains LRR Leucine Rich Repeat domains	310	5e-85	gi|15225286|ref|NP_180201.1|	receptor-related protein kinase, ERECTA [Arabidopsis thaliana] pir||B84659 probable receptor-like protein kinase, ERECTA [imported] - Arabidopsis thaliana gb|AAC49302.1| ERECTA dbj|BAA11869.1| receptor protein kinase [Arabidopsis thaliana] gb|AAC14518.1| putative receptor-like protein kinase, ERECTA [Arabidopsis thaliana] gb|AAK59615.1| putative receptor protein kinase, ERECTA [Arabidopsis thalia…	310	1e-83
JB2_25_C01	1	At1g43900	protein phosphatase 2C (PP2C), putative similar to protein phosphatase type 2C GI:4336436 from [Lotus japonicus]	317	3e-87	gi|30693757|ref|NP_175057.2|	protein phosphatase 2C (PP2C), putative [Arabidopsis thaliana] gb|AAL36329.1| putative protein phosphatase type 2C [Arabidopsis thaliana] gb|AAM51268.1| putative protein phosphatase type 2C [Arabidopsis thaliana]	317	9e-86
JB2_25_C11	1	No hits found	-	-	-	No hits found	-	-	-
JB2_25_D04	1	At5g41330	expressed protein similar to unknown protein (gb|AAD56319.1)	400	1e-112	gi|15237625|ref|NP_198949.1|	expressed protein [Arabidopsis thaliana] dbj|BAB08505.1| gb|AAD56319.1~gene_id:MYC6.4~similar to unknown protein [Arabidopsis thaliana]	400	1e-110
JB2_25_D06	1	At2g20820	auxin-regulated protein .	53	5e-08	gi|25371311|pir||G84593	hypothetical protein At2g20820 [imported] - Arabidopsis thaliana	61	4e-09
JB2_25_D09	1	At1g08820	VAMP (vesicle-associated membrane protein)-associated protein family similar to VAP27 GI:6688926 [Nicotiana plumbaginifolia]	158	1e-39	gi|7485994|pir||T00738	hypothetical protein F22O13.33 - Arabidopsis thaliana	158	3e-38
JB2_25_D10	1	At5g26710	glutamate-tRNA ligase (glutamyl-tRNA synthetase) (GluRS), putative identical to gi:3435196	284	5e-77	gi|30690281|ref|NP_850874.1|	glutamate-tRNA ligase (glutamyl-tRNA synthetase) (GluRS), putative [Arabidopsis thaliana] pir||T52043 probable glutamate-tRNA ligase (EC 6.1.1.17) [imported] - Arabidopsis thaliana gb|AAC36469.1| glutamyl-tRNA synthetase [Arabidopsis thaliana] gb|AAM20443.1| glutamyl-tRNA synthetase [Arabidopsis thaliana] gb|AAN15567.1| glutamyl-tRNA synthetase [Arabidopsis thaliana]	284	1e-75
JB2_25_E02	1	No hits found	-	-	-	No hits found	-	-	-
JB2_25_E03	1	At1g18650	glycosyl hydrolase family 17 similar to beta-1,3-glucanase GI:15150341 from [Camellia sinensis]; C-terminal homology only	166	2e-41	gi|18394637|ref|NP_564059.1|	glycosyl hydrolase family 17 [Arabidopsis thaliana] pir||C86320 hypothetical protein F25I16.1 - Arabidopsis thaliana gb|AAF98409.1|AC026238_1 Hypothetical protein [Arabidopsis thaliana] gb|AAM64701.1| unknown [Arabidopsis thaliana] gb|AAP12844.1| At1g18650 [Arabidopsis thaliana]	166	5e-40
JB2_25_E05	1	At3g06130	heavy-metal-associated domain-containing protein contains Pfam heavy metal associated domain PF00403	168	3e-42	gi|18397481|ref|NP_566273.1|	heavy-metal-associated domain-containing protein [Arabidopsis thaliana] gb|AAF30306.1|AC018907_6 hypothetical protein [Arabidopsis thaliana] gb|AAG41481.1|AF326899_1 unknown protein [Arabidopsis thaliana] gb|AAK15566.1|AF349519_1 unknown protein [Arabidopsis thaliana] gb|AAK74043.1| AT3g06130/F28L1_7 [Arabidopsis thaliana] gb|AAN31116.1| At3g06130/F28L1_7 [Arabidopsis thaliana]	168	9e-41
JB2_25_E09	1	At2g42620	F-box protein (ORE9) (FBL7) E3 ubiquitin ligase SCF complex F-box subunit; identical to F-box containing protein ORE9 GI:15420162 from [Arabidopsis thaliana]	179	1e-45	gi|25370820|pir||B84856	hypothetical protein At2g42620 [imported] - Arabidopsis thaliana	179	3e-44
JB2_25_E11	1	At5g14710	expressed protein	156	9e-39	gi|15241480|ref|NP_196975.1|	expressed protein [Arabidopsis thaliana] pir||T51416 hypothetical protein T9L3_10 - Arabidopsis thaliana emb|CAC01870.1| putative protein [Arabidopsis thaliana] gb|AAM61466.1| unknown [Arabidopsis thaliana] dbj|BAC42291.1| unknown protein [Arabidopsis thaliana] gb|AAO50702.1| unknown protein [Arabidopsis thaliana]	156	3e-37
JB2_25_E12	1	At4g37580	GCN5-related N-acetyltransferase (GNAT) family contains Pfam profile PF00583: acetyltransferase, GNAT family	331	3e-91	gi|15235633|ref|NP_195474.1|	GCN5-related N-acetyltransferase (GNAT) family [Arabidopsis thaliana] pir||S71236 probable N-acetyltransferase (EC 2.3.1.-) hookless 1 - Arabidopsis thaliana gb|AAB03773.1| putative N-acetyltransferase hookless1 gb|AAB03774.1| putative N-acetyltransferase hookless1 emb|CAB38297.1| probable N-acetyltransferase hookless 1 [Arabidopsis thaliana] emb|CAB80423.1| probable N-acetyltransferase hookless …	331	9e-90
JB2_25_F03	1	No hits found	-	-	-	No hits found	-	-	-
JB2_25_G01	1	No hits found	-	-	-	No hits found	-	-	-
JB2_25_G03	1	At2g07340	expressed protein	167	3e-42	gi|30678386|ref|NP_850990.1|	expressed protein [Arabidopsis thaliana] gb|AAK82475.1| At2g07350/T13E11.12 [Arabidopsis thaliana] gb|AAM16175.1| At2g07350/T13E11.12 [Arabidopsis thaliana] gb|AAM64861.1| unknown [Arabidopsis thaliana]	175	4e-43
JB2_25_H05	1	At1g34065	mitochondrial carrier protein family contains Pfam profile: PF00153 mitochondrial carrier protein	194	3e-63	gi|18399114|ref|NP_564436.1|	mitochondrial carrier protein family [Arabidopsis thaliana]	194	8e-62
JB2_25_H08	1	At1g23060	expressed protein Location of EST gb|T22158 and gb|AA395675	128	3e-30	gi|18395197|ref|NP_564188.1|	expressed protein [Arabidopsis thaliana] gb|AAL09797.1| At1g23060/T26J12_16 [Arabidopsis thaliana] gb|AAL90978.1| At1g23060/T26J12_16 [Arabidopsis thaliana]	128	7e-29
JB2_25_H09	1	At3g20500	calcineurin-like phosphoesterase family contains Pfam profile: PF00149 calcineurin-like phosphoesterase	440	1e-124	gi|22331208|ref|NP_188686.2|	calcineurin-like phosphoesterase family [Arabidopsis thaliana] dbj|BAB01159.1| purple acid phosphatase-like protein [Arabidopsis thaliana] gb|AAL32566.1| purple acid phosphatase-like protein [Arabidopsis thaliana] gb|AAM13271.1| purple acid phosphatase-like protein [Arabidopsis thaliana]	440	1e-122
JB2_25_H12	1	At5g50960	nucleotide-binding protein	442	1e-125	gi|9758243|dbj|BAB08742.1|	nucleotide-binding protein [Arabidopsis thaliana]	442	1e-123
JB2_26_A04	1	At3g12760	expressed protein	261	2e-70	gi|18399737|ref|NP_566436.1|	expressed protein [Arabidopsis thaliana] dbj|BAB02420.1| gb|AAF04863.1~gene_id:MBK21.14~similar to unknown protein [Arabidopsis thaliana] gb|AAN12949.1| unknown protein [Arabidopsis thaliana]	261	4e-69
JB2_26_A12	1	At4g36600	late embryogenesis abundant (LEA) domain-containing protein low similarity to SP|P20075 Embryonic protein DC-8 {Daucus carota}; contains Pfam profile PF02987: Late embryogenesis abundant protein	83	1e-16	gi|421875|pir||S33520	Lea protein - soybean emb|CAA80491.1| Lea protein [Glycine max]	93	2e-18
JB2_26_B04	1	At3g13340	WD-40 repeat protein family contains Pfam profile: PF00400 WD domain, G-beta repeat (3 copies, 1 significant); similar to Trp-Asp repeat protein (PIR:T40094) [Schizosaccharomyces]	126	4e-38	gi|18399975|ref|NP_566453.1|	WD-40 repeat protein family [Arabidopsis thaliana] gb|AAK82560.1| AT3g13340/MDC11_13 [Arabidopsis thaliana] gb|AAM98109.1| At3g13340/MDC11_13 [Arabidopsis thaliana]	126	6e-37
JB2_26_B07	1	At4g13630	expressed protein IFA-binding protein, Arabidopsis thaliana, AF004556	63	6e-11	gi|15236320|ref|NP_193099.1|	expressed protein [Arabidopsis thaliana] pir||T05232 hypothetical protein F18A5.20 - Arabidopsis thaliana emb|CAB36827.1| putative protein [Arabidopsis thaliana] emb|CAB78405.1| putative protein [Arabidopsis thaliana]	63	1e-09
JB2_26_B10	1	At3g07720	Kelch repeats protein family similar to epithiospecifier (GI:16118838) [Arabidopsis thaliana]; contains Pfam PF01344: Kelch motif (5 repeats)	357	3e-99	gi|18398038|ref|NP_566316.1|	Kelch repeats protein family [Arabidopsis thaliana] gb|AAF13090.1|AC009176_17 unknown protein [Arabidopsis thaliana] gb|AAF21182.1|AC013483_6 unknown protein [Arabidopsis thaliana] gb|AAG40019.1|AF324668_1 MLP3.17 [Arabidopsis thaliana] gb|AAG42920.1|AF329503_1 unknown protein [Arabidopsis thaliana] gb|AAK62614.1| AT3g07720/F17A17_6 [Arabidopsis thaliana] gb|AAM44920.1| unknown protein [Arabidops…	357	9e-98
JB2_26_C01	1	At1g02100	expressed protein	349	9e-97	gi|22329288|ref|NP_171712.2|	expressed protein [Arabidopsis thaliana] gb|AAL66997.1| unknown protein [Arabidopsis thaliana] gb|AAM91678.1| unknown protein [Arabidopsis thaliana]	349	2e-95
JB2_26_C08	1	At3g55360	3-oxo-5-alpha-steroid 4-dehydrogenase (steroid 5-alpha-reductase) family similar to synaptic glycoprotein SC2 spliced variant from Homo sapiens [EMBL:AF038958], SC2 from Rattus sp. [gi:256994]; contains Pfam 3-oxo-5-alpha-steroid 4-dehydrogenase domain PF02544	285	1e-77	gi|15233250|ref|NP_191096.1|	3-oxo-5-alpha-steroid 4-dehydrogenase (steroid 5-alpha-reductase) family [Arabidopsis thaliana] pir||T47675 glycoprotein-like - Arabidopsis thaliana emb|CAB75894.1| glycoprotein-like [Arabidopsis thaliana] gb|AAL38312.1| glycoprotein-like [Arabidopsis thaliana] gb|AAM10145.1| glycoprotein-like [Arabidopsis thaliana] gb|AAM65988.1| synaptic glycoprotein SC2-like protein [Arabidopsis thaliana]	285	4e-76
JB2_26_D01	1	At3g55520	immunophilin / FKBP-type peptidyl-prolyl cis-trans isomerase, putative POSSIBLE PEPTIDYL-PROLYL CIS-TRANS ISOMERASE) (EC 5.2.1.8) (PPIASE) (ROTAMASE) SP:P30416(Mouse);P59 PROTEIN (HSP BINDING IMMUNOPHILIN), rabbit, SWISSPROT:P27124:FKB4_RABBIT	135	2e-37	gi|30172151|emb|CAD89783.1|	peptidylprolyl cis-trans isomerase [Oryza sativa (indica cultivar-group)]	138	1e-36
JB2_26_D06	1	At5g43020	leucine-rich repeat transmembrane protein kinase, putative	141	5e-35	gi|15239144|ref|NP_199116.1|	leucine-rich repeat transmembrane protein kinase, putative [Arabidopsis thaliana] dbj|BAB08265.1| receptor kinase-like protein [Arabidopsis thaliana]	141	2e-33
JB2_26_E03	1	At4g15900	PP1/PP2A phosphatases pleiotropic regulator PRL1 identical to PP1/PP2A phosphatases pleiotropic regulator PRL1 (SP:Q42384) [Arabidopsis thaliana]; contains Pfam PF00400: WD domain, G-beta repeat (7 copies)	143	2e-35	gi|2326345|emb|CAA72073.1|	PRL1 protein [Arabidopsis thaliana]	143	8e-34
JB2_26_F05	1	At5g47810	pyrophosphate-fructose-6-phosphate 1-phosphotransferase-related protein	175	8e-45	gi|15238818|ref|NP_199592.1|	pyrophosphate-fructose-6-phosphate 1-phosphotransferase-related protein [Arabidopsis thaliana] dbj|BAB11328.1| pyrophosphate-fructose-6-phosphate 1-phosphotransferase-like protein [Arabidopsis thaliana] gb|AAL09725.1| AT5g47810/MCA23_13 [Arabidopsis thaliana] gb|AAL91281.1| AT5g47810/MCA23_13 [Arabidopsis thaliana]	175	2e-43
JB2_26_G04	1	At4g20070	hydantoin utilization protein-related contains similarity to hydantoin utilization protein C [Pseudomonas sp.] SWISS-PROT:Q01264	99	1e-21	gi|15235272|ref|NP_193740.1|	hydantoin utilization protein-related [Arabidopsis thaliana] pir||F85227 hyuC-like protein [imported] - Arabidopsis thaliana emb|CAA16615.2| hyuC-like protein [Arabidopsis thaliana] emb|CAB79007.1| hyuC-like protein [Arabidopsis thaliana]	99	3e-20
JB2_26_G12	1	At1g75270	dehydroascorbate reductase, putative similar to GI:6939839 from [Oryza sativa]	222	1e-58	gi|28192427|gb|AAL71857.1|	dehydroascorbate reductase [Nicotiana tabacum]	224	5e-58
JB2_26_H02	1	At4g13170	60S ribosomal protein L13A (RPL13aC) ribosomal protein L13a -Lupinus luteus,PID:e1237871	256	4e-69	gi|15235617|ref|NP_193053.1|	60S ribosomal protein L13A (RPL13aC) [Arabidopsis thaliana] sp|Q9SVR0|R1AC_ARATH 60S ribosomal protein L13a-3 pir||T07697 ribosomal protein L13a, cytosolic - Arabidopsis thaliana emb|CAB41927.1| ribosomal protein L13a like protein [Arabidopsis thaliana] emb|CAB78359.1| ribosomal protein L13a like protein [Arabidopsis thaliana] gb|AAK97733.1| AT4g13170/F17N18_60 [Arabidopsis thaliana] gb|AAL31131.…	256	6e-68
JB2_26_H05	1	At5g01410	pyridoxine biosynthesis protein - like pyridoxine biosynthesis protein pyroA - Emericella nidulans	290	3e-79	gi|7488891|pir||S71492	ethylene-responsive protein 2 - Para rubber tree (fragment)	296	1e-79
JB2_26_H07	1	At5g48385	expressed protein	179	1e-45	gi|8777369|dbj|BAA96959.1|	gene_id:MJE7.2~pir||C71412~similar to unknown protein [Arabidopsis thaliana]	179	4e-44
JB2_26_H11	1	At1g28260	expressed protein	177	6e-45	gi|15217876|ref|NP_174147.1|	expressed protein [Arabidopsis thaliana] pir||G86408 hypothetical protein F3H9.9 - Arabidopsis thaliana gb|AAF98429.1|AC021044_8 Hypothetical protein [Arabidopsis thaliana]	177	2e-43
JB2_28_A08	1	At5g62610	bHLH protein family contains Pfam profile: PF00010 helix-loop-helix DNA-binding domain	57	2e-09	gi|15241896|ref|NP_201067.1|	bHLH protein family [Arabidopsis thaliana] dbj|BAA97208.1| contains similarity to DNA-binding protein~gene_id:MRG21.2 [Arabidopsis thaliana] gb|AAL59926.1| unknown protein [Arabidopsis thaliana] gb|AAM61143.1| unknown [Arabidopsis thaliana] gb|AAM67556.1| unknown protein [Arabidopsis thaliana]	57	3e-08
JB2_28_A12	1	At1g25220	anthranilate synthase, beta subunit (ASB) identical to anthranilate synthase beta subunit GI:403434 from [Arabidopsis thaliana]	234	3e-62	gi|15222532|ref|NP_173893.1|	anthranilate synthase, beta subunit (ASB) [Arabidopsis thaliana] pir||JQ2340 anthranilate synthase (EC 4.1.3.27) beta chain - Arabidopsis thaliana gb|AAA32742.1| anthranilate synthase beta subunit gb|AAG28813.1|AC079374_16 anthranilate synthase beta subunit [Arabidopsis thaliana] gb|AAM20685.1| anthranilate synthase beta subunit [Arabidopsis thaliana] gb|AAP13411.1| At1g25220 [Arabidopsis thalian…	234	7e-61
JB2_28_B03	1	No hits found	-	-	-	No hits found	-	-	-
JB2_28_B04	1	At3g62310	RNA helicase, putative similar to SP|P53131 Pre-mRNA splicing factor RNA helicase PRP43 (Helicase JA1) {Saccharomyces cerevisiae}; contains Pfam profiles PF04408: Helicase associated domain (HA2), PF00271: Helicase conserved C-terminal domain	81	1e-16	gi|15228730|ref|NP_191790.1|	RNA helicase, putative [Arabidopsis thaliana] pir||T48023 ATP-dependent RNA helicase-like protein - Arabidopsis thaliana emb|CAB82945.1| ATP-dependent RNA helicase-like protein [Arabidopsis thaliana] gb|AAM53340.1| ATP-dependent RNA helicase-like protein [Arabidopsis thaliana]	81	3e-15
JB2_28_B05	1	No hits found	-	-	-	No hits found	-	-	-
JB2_28_B08	1	At1g53720	cyclophilin-RNA interacting protein, putative NULL	469	1e-133	gi|25405664|pir||E96577	hypothetical protein F22G10.24 [imported] - Arabidopsis thaliana gb|AAG51976.1|AC024260_14 hypothetical protein; 15173-12677 [Arabidopsis thaliana]	469	1e-131
JB2_28_B12	1	At4g37300	expressed protein	106	7e-24	gi|15235514|ref|NP_195447.1|	expressed protein [Arabidopsis thaliana] pir||G85440 hypothetical protein AT4g37300 [imported] - Arabidopsis thaliana emb|CAB16754.1| putative protein [Arabidopsis thaliana] emb|CAB80396.1| putative protein [Arabidopsis thaliana] gb|AAK44007.1|AF370192_1 unknown protein [Arabidopsis thaliana] gb|AAK62646.1| AT4g37300/C7A10_60 [Arabidopsis thaliana] gb|AAL06813.1| AT4g37300/C7A10_60 [Arabidopsis t…	106	2e-22
JB2_28_C12	1	At2g38700	mevalonate diphosphate decarboxylase identical to mevalonate diphosphate decarboxylase [Arabidopsis thaliana] gi|2288887|emb|CAA74700	215	2e-56	gi|16417950|gb|AAL18927.1|AF429386_1	mevalonate disphosphate decarboxylase [Hevea brasiliensis]	225	6e-58
JB2_28_D05	1	At3g20240	mitochondrial carrier protein family contains Pfam profile: PF00153 mitochondrial carrier proteins	80	2e-16	gi|15231083|ref|NP_188659.1|	mitochondrial carrier protein family [Arabidopsis thaliana] dbj|BAB01883.1| contains similarity to membrane carrier/translocators~gene_id:MAL21.26 [Arabidopsis thaliana] gb|AAO64933.1| At3g20240 [Arabidopsis thaliana]	80	4e-15
JB2_28_E09	1	At1g49540	transducin / WD-40 repeat protein family similar to signal transducer and activator of transcription interacting protein 1 (GI:15929722) {Mus musculus}; similar to hypothetical protein GB:AAD43147 GI:5430747 from (Arabidopsis thaliana); contains Pfam PF00400: WD domain, G-beta repeat (11 copies, 2 weak)	280	7e-76	gi|15222770|ref|NP_175377.1|	transducin / WD-40 repeat protein family [Arabidopsis thaliana]	280	2e-74
JB2_28_E10	1	At5g45310	expressed protein	111	3e-25	gi|18422537|ref|NP_568641.1|	expressed protein [Arabidopsis thaliana] gb|AAK53014.1|AF375430_1 AT5g45310/K9E15_9 [Arabidopsis thaliana] gb|AAL31166.1| AT5g45310/K9E15_9 [Arabidopsis thaliana]	111	8e-24
JB2_28_F09	1	At5g52920	pyruvate kinase, putative similar to pyruvate kinase isozyme G, chloroplast precursor [Nicotiana tabacum] SWISS-PROT:Q40546	81	9e-17	gi|18844807|dbj|BAB85277.1|	putative pyruvate kinase [Oryza sativa (japonica cultivar-group)] dbj|BAC06303.1| putative pyruvate kinase [Oryza sativa (japonica cultivar-group)]	81	3e-15
JB2_28_F10	1	At2g36910	multidrug resistance P-glycoprotein (pgp1) identical to P-glycoprotein GI:3849833 from [Arabidopsis thaliana]; homologous to mammalian mdr gene,contains ATP-binding cassette; related to multi drug resistance proteins	88	6e-19	gi|4204793|gb|AAD10836.1|	P-glycoprotein [Solanum tuberosum]	93	7e-19
JB2_28_G04	1	At4g34700	expressed protein	202	1e-52	gi|21553960|gb|AAM63041.1|	unknown [Arabidopsis thaliana]	204	1e-51
JB2_28_G05	1	At5g51570	expressed protein similar to unknown protein (gb|AAF03497.1)	281	2e-76	gi|15242123|ref|NP_199970.1|	expressed protein [Arabidopsis thaliana] dbj|BAB08673.1| gb|AAF03497.1~gene_id:K17N15.12~similar to unknown protein [Arabidopsis thaliana] gb|AAP12852.1| At5g51570 [Arabidopsis thaliana]	281	5e-75
JB2_28_G08	1	No hits found	-	-	-	No hits found	-	-	-
JB2_28_G09	1	At4g25580	expressed protein similarity to low-temperature-induced protein 65, Arabidopsis thaliana, PIR2:S30153~contains EST gb:W43419, W4351200	57	7e-09	gi|27529824|dbj|BAC53927.1|	hypothetical protein [Nicotiana tabacum]	73	3e-12
JB2_28_H03	1	At5g45130	ras-related GTP-binding protein RHA1 identical to Ras-related protein RHA1 SP:P31582 from [Arabidopsis thaliana]	250	3e-67	gi|421941|pir||S33160	GTP-binding protein, ras-related - common tobacco emb|CAA50609.1| ras-related GTP-binding protein [Nicotiana tabacum]	251	5e-66
JB2_29_A01	1	At5g49720	glycosyl hydrolase family 9 (endo-1,4-beta-glucanase) similar to endo-1,4-beta-D-glucanase; cellulase GI:5689613 from [Brassica napus]	333	5e-92	gi|25090115|gb|AAN72232.1|	At5g49720/K2I5_8 [Arabidopsis thaliana]	333	2e-90
JB2_29_A11	1	At5g23890	expressed protein	87	8e-18	gi|23397269|gb|AAN31916.1|	unknown protein [Arabidopsis thaliana]	87	2e-16
JB2_29_A12	1	At4g24920	PROTEIN TRANSPORT PROTEIN SEC61 GAMMA SUBUNIT -related PROTEIN TRANSPORT PROTEIN SEC61 GAMMA SUBUNIT, ORYZA SATIVA, gb:P38385	100	3e-22	gi|585963|sp|P38385|S61G_ORYSA	PROTEIN TRANSPORT PROTEIN SEC61 GAMMA SUBUNIT	102	2e-21
JB2_29_B03	1	At1g21700	transcriptional regulatory protein -related similar to SWI/SNF complex transcriptional regulator, GB:CAB16236 from [Schizosaccharomyces pombe], EST gb|Z25609 comes from this gene	197	6e-51	gi|15219067|ref|NP_173589.1|	transcriptional regulatory protein -related [Arabidopsis thaliana] pir||D86350 F8K7.13 protein - Arabidopsis thaliana gb|AAD41423.1|AC007727_12 Contains similarity to gb|AF033823 moira protein from Drosophila melanogaster and contains a PF|00249 Myb-like DNA-binding domain. EST gb|Z25609 comes from this gene. [Arabidopsis thaliana] gb|AAM13847.1| putative transcriptional regulatory protein [Arabi…	197	2e-49
JB2_29_B06	1	At5g05570	transducin / WD-40 repeat protein family similar to unknown protein (pir||T04661); contains Pfam PF00400: WD domain, G-beta repeat (4 copies, 2 weak)|8683726|gb|AV524198.1|AV524198	324	3e-89	gi|15239173|ref|NP_196176.1|	transducin / WD-40 repeat protein family [Arabidopsis thaliana] dbj|BAB11546.1| gene_id:MOP10.11~pir||T04661~similar to unknown protein [Arabidopsis thaliana]	324	9e-88
JB2_29_B11	1	At1g59950	aldo/keto reductase, putative similar to NADPH-dependent codeinone reductase GI:6478210 [Papaver somniferum], NAD(P)H dependent 6'-deoxychalcone synthase [Glycine max][GI:18728]	352	1e-97	gi|25283477|pir||G96623	probable Aldo/keto reductase F23H11.26 [imported] - Arabidopsis thaliana gb|AAD39334.1|AC007258_23 Putative Aldo/keto reductase [Arabidopsis thaliana]	353	1e-96
JB2_29_C02	1	At3g11410	protein phosphatase 2C (PP2C), putative identical to protein phosphatase 2C (PP2C) GB:P49598 [Arabidopsis thaliana]	141	3e-34	gi|7768151|emb|CAB90633.1|	protein phpsphatase 2C (PP2C) [Fagus sylvatica]	153	2e-36
JB2_29_C06	1	No hits found	-	-	-	No hits found	-	-	-
JB2_29_C11	1	At5g51970	L-iditol 2-dehydrogenase (sorbitol dehydrogenase), putative similar to NAD-dependent sorbitol dehydrogenase from Malus x domestica [gi:4519539]	224	2e-92	gi|15242240|ref|NP_200010.1|	L-iditol 2-dehydrogenase (sorbitol dehydrogenase), putative [Arabidopsis thaliana] dbj|BAB11045.1| sorbitol dehydrogenase-like protein [Arabidopsis thaliana] gb|AAK43976.1|AF370161_1 putative sorbitol dehydrogenase [Arabidopsis thaliana] gb|AAM91782.1| putative sorbitol dehydrogenase [Arabidopsis thaliana]	224	5e-91
JB2_29_D01	1	No hits found	-	-	-	No hits found	-	-	-
JB2_29_D04	1	At4g32750	expressed protein	260	4e-70	gi|18418079|ref|NP_567905.1|	expressed protein [Arabidopsis thaliana] gb|AAM65620.1| unknown [Arabidopsis thaliana]	260	1e-68
JB2_29_D05	1	No hits found	-	-	-	No hits found	-	-	-
JB2_29_D10	1	At2g36390	1,4-alpha-glucan branching enzyme (starch branching enzyme class II/sbe2-1) nearly identical to starch branching enzyme class II [Arabidopsis thaliana] GI:619939	162	3e-40	gi|1771261|emb|CAA54308.1|	1,4-alpha-glucan branching enzyme [Manihot esculenta]	360	2e-98
JB2_29_D11	1	At3g18630	uracil-DNA glycosylase -related similar to uracil-DNA glycosylase GB:P39615 from [Bacillus subtilis]	123	2e-29	gi|15230152|ref|NP_188493.1|	uracil-DNA glycosylase -related [Arabidopsis thaliana] dbj|BAB02221.1| uracil-DNA glycosylase-like protein [Arabidopsis thaliana] gb|AAM61517.1| uracil-DNA glycosylase, putative [Arabidopsis thaliana]	123	8e-28
JB2_29_E06	1	At2g20580	26S proteasome regulatory subunit S2 (RPN1) contains an APC-complex (cyclosome) and proteasome component repeat ( PS50248)	237	7e-66	gi|25348002|pir||A84591	26S proteasome regulatory subunit S2 [imported] - Arabidopsis thaliana	237	2e-64
JB2_29_E08	1	At1g07210	expressed protein contains Pfam profile: PF01084 ribosomal protein S18	179	2e-45	gi|22165064|gb|AAM93681.1|	putative ribosomal protein [Oryza sativa (japonica cultivar-group)]	191	9e-48
JB2_29_E11	1	At1g67680	F12A21.17 similar to signal recognition particle 72kD gi|5902124	258	3e-69	gi|15220511|ref|NP_176936.1|	F12A21.17 [Arabidopsis thaliana] pir||B96700 protein F12A21.17 [imported] - Arabidopsis thaliana gb|AAG28892.1|AC008113_8 F12A21.17 [Arabidopsis thaliana] gb|AAO41909.1| unknown protein [Arabidopsis thaliana] gb|AAO50689.1| unknown protein [Arabidopsis thaliana]	258	8e-68
JB2_29_F02	1	At3g53140	O-diphenol-O-methyl transferase, putative similar to GI:6688808 [Medicago sativa subsp. x varia], caffeic acid O-methyltransferase (homt1), Populus kitakamiensis, EMBL:PKHOMT1A	292	1e-79	gi|15231756|ref|NP_190882.1|	O-diphenol-O-methyl transferase, putative [Arabidopsis thaliana] pir||T46160 caffeic acid O-methyltransferase-like protein - Arabidopsis thaliana emb|CAB64217.1| caffeic acid O-methyltransferase-like protein [Arabidopsis thaliana] gb|AAK56277.1|AF367289_1 AT3g53140/T4D2_70 [Arabidopsis thaliana] gb|AAM91448.1| AT3g53140/T4D2_70 [Arabidopsis thaliana]	292	3e-78
JB2_29_F03	1	At3g27200	plastocyanin-like domain containing protein contains similarity to uclacyanin I GI:3399767 GB:AAC32038 from [Arabidopsis thaliana]	85	3e-17	gi|29650480|gb|AAO86692.1|	small blue copper protein Bcp1 [Boea crassifolia]	127	1e-28
JB2_29_F05	1	At1g08720	protein kinase -related similar to MAP3K delta-1 protein kinase (Y14199)	139	1e-33	gi|7488198|pir||T00726	probable serine/threonine-specific protein kinase (EC 2.7.1.-) F22O13.21 - Arabidopsis thaliana	140	2e-32
JB2_29_F09	1	At1g79930	putative heat-shock protein contains Pfam profile: PF00012 Heat shock hsp70 proteins; similar to heat-shock proteins GB:CAA94389, GB:AAD55461 [Arabidopsis thaliana]	349	1e-96	gi|15220026|ref|NP_178111.1|	putative heat-shock protein [Arabidopsis thaliana] pir||E96830 hypothetical protein F18B13.1 [imported] - Arabidopsis thaliana gb|AAD55461.1|AC009322_1 Heat-shock protein [Arabidopsis thaliana] gb|AAG52240.1|AC011717_8 putative heat-shock protein; 37113-40399 [Arabidopsis thaliana] gb|AAL84971.1| At1g79930/F19K16_11 [Arabidopsis thaliana] gb|AAO11541.1| At1g79930/F19K16_11 [Arabidopsis thaliana]	349	3e-95
JB2_29_F10	1	At5g16210	expressed protein	357	4e-99	gi|11358173|pir||T51491	hypothetical protein T21H19_130 - Arabidopsis thaliana emb|CAC01862.1| putative protein [Arabidopsis thaliana]	357	1e-97
JB2_29_G02	1	At5g10860	CBS domain containing protein contains Pfam profile PF00571: CBS domain	263	2e-76	gi|15238284|ref|NP_196647.1|	CBS domain containing protein [Arabidopsis thaliana] sp|Q9LEV3|UMP3_ARATH Protein At5g10860, mitochondrial precursor pir||T50795 hypothetical protein T30N20_130 - Arabidopsis thaliana emb|CAB96841.1| putative protein [Arabidopsis thaliana] gb|AAK32857.1|AF361845_1 AT5g10860/T30N20_130 [Arabidopsis thaliana] gb|AAL47413.1| AT5g10860/T30N20_130 [Arabidopsis thaliana]	263	6e-75
JB2_29_G04	1	At3g22840	early light-induced protein identical to early light-induced protein GB:AAB88391 from [Arabidopsis thaliana]	192	2e-49	gi|28194659|gb|AAO33591.1|AF479309_1	putative early light induced protein [Arachis hypogaea]	223	2e-57
JB2_29_G07	1	At4g40040	histone H3.2 identical to Histone H3.2, minor Lolium temulentum SP|P11105, nearly identical to histone H3.2 Mus pahari GI:515005; contains Pfam profile PF00125 Core histone H2A/H2B/H3/H4	262	8e-71	gi|15236103|ref|NP_195713.1|	histone H3.2 [Arabidopsis thaliana] ref|NP_196659.1| histone H3 [Arabidopsis thaliana] ref|NP_849529.1| histone H3.2 [Arabidopsis thaliana] sp|P11105|H32_MEDSA Histone H3.2, minor sp|P59169|H33_ARATH Histone H3.3 pir||S24346 histon H3 protein [similarity]	262	2e-69
JB2_29_G10	1	At4g09320	nucleoside-diphosphate kinase	265	1e-71	gi|1346675|sp|P47920|NDKB_FLABI	NUCLEOSIDE DIPHOSPHATE KINASE B (NDK B) (NDP KINASE B) gb|AAA19005.1| nucleoside diphosphate kinase	268	4e-71
JB2_29_H02	1	At3g03940	casein kinase -related similar to casein kinase I GB:AAF00540 [Ancylostoma caninum]	194	4e-50	gi|20160915|dbj|BAB89852.1|	putative casein kinase [Oryza sativa (japonica cultivar-group)]	198	8e-50
JB2_29_H08	1	At3g04650	expressed protein	344	4e-95	gi|18396966|ref|NP_566235.1|	expressed protein [Arabidopsis thaliana] gb|AAF04895.1|AC011437_10 unknown protein [Arabidopsis thaliana] gb|AAK91359.1| AT3g04650/F7O18_13 [Arabidopsis thaliana] gb|AAO42761.1| At3g04650/F7O18_13 [Arabidopsis thaliana]	344	1e-93
JB2_30_A06	1	At1g19140	expressed protein	295	2e-80	gi|21593282|gb|AAM65231.1|	unknown [Arabidopsis thaliana]	295	6e-79
JB2_30_A09	1	At1g15880	cis-Golgi SNARE protein, putative similar to putative cis-Golgi SNARE protein GI:2583133 from [Arabidopsis thaliana];similar toSP|O95249| 28 kDa Golgi SNARE protein (28 kDa cis-Golgi SNARE p28) (GOS-28). [Homo sapiens]	359	1e-100	gi|18394296|ref|NP_563985.1|	cis-Golgi SNARE protein, putative [Arabidopsis thaliana] sp|Q9LMP7|GS11_ARATH Golgi SNARE 11 protein (AtGOS11) (Golgi SNAP receptor complex member 1-1) pir||C86293 Golgi SNARE 11 protein - Arabidopsis thaliana gb|AAF82157.1|AC034256_21 Contains similarity to GOS28/P28 protein from Homo sapiens gb|AF047438. ESTs gb|F14225, gb|AA395297, gb|BE038320 come from this gene. [Arabidopsis thaliana] gb|AAG…	359	3e-98
JB2_30_B03	1	At5g06160	splicing factor 3a	310	6e-85	gi|9759314|dbj|BAB09681.1|	splicing factor 3a [Arabidopsis thaliana] gb|AAK64048.1| putative splicing factor 3a [Arabidopsis thaliana] gb|AAM44910.1| putative splicing factor 3a protein [Arabidopsis thaliana]	377	1e-103
JB2_30_B06	1	At2g22610	kinesin-related protein	192	2e-49	gi|15227252|ref|NP_179846.1|	kinesin-related protein [Arabidopsis thaliana] pir||F84614 probable kinesin heavy chain [imported] - Arabidopsis thaliana gb|AAD15569.1| putative kinesin heavy chain [Arabidopsis thaliana]	192	7e-48
JB2_30_B07	1	At5g49700	hypothetical protein contains similarity to AT-hook DNA-binding protein	129	2e-30	gi|15528814|dbj|BAB64709.1|	P0431G06.21 [Oryza sativa (japonica cultivar-group)]	132	7e-30
JB2_30_C04	1	At5g50375	cyclopropyl isomerase (CPI1) annotation temporarily based on supporting cDNA gi|7715088|gb|AF216756.1|AF216756	393	1e-110	gi|18423143|ref|NP_568727.1|	cyclopropyl isomerase (CPI1) [Arabidopsis thaliana] sp|Q9M643|CCI1_ARATH Cycloeucalenol cycloisomerase (Cycloeucalenol--obtusifoliol isomerase) (Cyclopropyl sterol isomerase) gb|AAF67863.1|AF216756_1 cyclopropyl isomerase [Arabidopsis thaliana]	393	1e-108
JB2_30_C07	1	At1g02130	Ras-related GTP-binding protein ARA-5 identical to Ras-related GTP-binding protein ARA-5 SP:P28188 from [Arabidopsis thaliana]	362	1e-100	gi|1370166|emb|CAA98160.1|	RAB1C [Lotus japonicus]	377	1e-103
JB2_30_C11	1	At1g53280	expressed protein similar to DJ-1 protein [Homo sapiens] GI:1780755; contains Pfam profile: PF01965 ThiJ/PfpI family	327	7e-90	gi|18404397|ref|NP_564626.1|	expressed protein [Arabidopsis thaliana] gb|AAF69547.1|AC008007_22 F12M16.18 [Arabidopsis thaliana] gb|AAL07117.1| unknown protein [Arabidopsis thaliana] gb|AAM14123.1| unknown protein [Arabidopsis thaliana]	327	2e-88
JB2_30_D05	1	At1g11800	endonuclease/exonuclease/phosphatase family contains Pfam profile PF03372: Endonuclease/Exonuclease/phosphatase family	199	1e-51	gi|21553771|gb|AAM62864.1|	unknown [Arabidopsis thaliana]	200	3e-50
JB2_30_D07	1	At5g03340	transitional endoplasmic reticulum ATPase -related annotation temporarily based on supporting cDNA gi|26449351|dbj|AK117125.1|	384	1e-107	gi|18414193|ref|NP_568114.1|	transitional endoplasmic reticulum ATPase -related [Arabidopsis thaliana] sp|Q9LZF6|C48E_ARATH Cell division control protein 48 homolog E (AtCDC48e) (Transitional endoplasmic reticulum ATPase E) dbj|BAC41803.1| putative transitional endoplasmic reticulum ATPase [Arabidopsis thaliana] dbj|BAC43171.1| putative transitional endoplasmic reticulum ATPase [Arabidopsis thaliana] gb|AAP21293.1| At5g03340…	384	1e-106
JB2_30_D09	1	At1g09270	importin alpha subunit -related similar to importin alpha 1 GI:13752560 from [Capsicum annuum]	161	3e-40	gi|13752560|gb|AAK38726.1|AF369706_1	importin alpha 1 [Capsicum annuum]	169	5e-41
JB2_30_D11	1	At1g26780	myb family transcription factor contains Pfam profile: PF00249 myb-like DNA-binding domain	215	2e-56	gi|18396049|ref|NP_564261.1|	myb family transcription factor [Arabidopsis thaliana] gb|AAK25749.1|AF334816_1 putative transcription factor MYB117 [Arabidopsis thaliana]	215	6e-55
JB2_30_E12	1	At5g63620	oxidoreductase, zinc-binding dehydrogenase family contains PFAM zinc-binding dehydrogenase domain PF00107	317	6e-87	gi|30697873|ref|NP_851257.1|	oxidoreductase, zinc-binding dehydrogenase family [Arabidopsis thaliana] gb|AAL09729.1| AT5g63620/MBK5_9 [Arabidopsis thaliana] gb|AAN64530.1| At5g63620/MBK5_9 [Arabidopsis thaliana]	317	2e-85
JB2_30_F02	1	At5g58430	leucine zipper-containing protein leucine zipper-containing protein, Lycopersicon esculentum, PIR:S21495	166	7e-42	gi|15237198|ref|NP_200651.1|	leucine zipper-containing protein [Arabidopsis thaliana] dbj|BAB10258.1| leucine zipper protein [Arabidopsis thaliana] gb|AAM19847.1| AT5g58430/mqj2_20 [Arabidopsis thaliana] gb|AAN33202.1| At5g58430/mqj2_20 [Arabidopsis thaliana]	166	2e-40
JB2_30_F07	1	At2g17900	SET-domain transcriptional regulator family contains Pfam profiles PF00856: SET domain, PF01753: MYND zinc finger (ZnF) domain; confirmed by cDNA (Paola Vittorioso--accession not assigned yet (paola.vittorioso@uniroma1.it)	208	2e-54	gi|30680137|ref|NP_849969.1|	SET-domain transcriptional regulator family [Arabidopsis thaliana]	208	7e-53
JB2_30_F10	1	At5g27720	glycine rich protein - like glycine rich protein, Nicotiana tabacum, PIR:S54169	165	1e-41	gi|12230258|sp|Q43582|LSM4_TOBAC	Probable U6 snRNA-associated Sm-like protein LSm4 (Glycine-rich protein 10) (GRP 10) pir||S54169 glycine rich protein - common tobacco emb|CAA58702.1| soluble, glycine rich protein [Nicotiana tabacum]	171	5e-42
JB2_30_G07	1	At3g18570	oleosin contains similarity to Pfam profile: PF01277 Oleosin	155	2e-38	gi|15229674|ref|NP_188487.1|	oleosin [Arabidopsis thaliana] dbj|BAB02215.1| gene_id:K24M9.6~unknown protein [Arabidopsis thaliana] gb|AAO42120.1| putative oleosin [Arabidopsis thaliana] gb|AAO50491.1| putative oleosin [Arabidopsis thaliana]	155	5e-37
JB2_30_H04	1	No hits found	-	-	-	No hits found	-	-	-
JB2_30_H09	1	At4g10640	calmodulin-binding protein family contains IQ calmodulin-binding motif, Pfam:PF00612	81	6e-16	gi|6715635|gb|AAF26462.1|AC007323_3	T25K16.10 [Arabidopsis thaliana]	112	9e-24
JB2_31_A02	1	At4g10020	short-chain dehydrogenase/reductase family protein similar to sterol-binding dehydrogenase steroleosin GI:15824408 from [Sesamum indicum]	354	3e-98	gi|15234888|ref|NP_192740.1|	short-chain dehydrogenase/reductase family protein [Arabidopsis thaliana] pir||T04006 11beta-hydroxysteroid dehydrogenase homolog T5L19.150 - Arabidopsis thaliana emb|CAB39626.1| putative oxidoreductase [Arabidopsis thaliana] emb|CAB78125.1| putative oxidoreductase [Arabidopsis thaliana]	354	8e-97
JB2_31_A06	1	At4g02450	glycine-rich protein similar to several proteins containing a tandem repeat region such as Plasmodium falciparum GGM tandem repeat protein (GB:U27807)	140	5e-34	gi|30679149|ref|NP_192154.2|	glycine-rich protein [Arabidopsis thaliana] gb|AAM83226.1| AT4g02450/T14P8_5 [Arabidopsis thaliana] gb|AAN18096.1| At4g02450/T14P8_5 [Arabidopsis thaliana]	140	1e-32
JB2_31_A08	1	At1g74920	betaine-aldehyde dehydrogenase (BADH) identical to betaine-aldehyde dehydrogenase, chloroplast precursor (BADH) [Arabidopsis thaliana] SWISS-PROT:Q9S795	376	1e-105	gi|18410730|ref|NP_565094.1|	betaine-aldehyde dehydrogenase (BADH) [Arabidopsis thaliana] sp|Q9S795|DHAB_ARATH Betaine-aldehyde dehydrogenase, chloroplast precursor (BADH) pir||H96778 hypothetical protein F9E10.23 [imported] - Arabidopsis thaliana gb|AAD55284.1|AC008263_15 Similar to gb|AF000132 betaine aldehyde dehydrogenase from Amaranthus hypochondriacus. ESTs gb|T20662, gb|R90254, gb|AA651436 and gb|AA586226 come from th…	376	1e-103
JB2_31_A12	1	At5g20990	MOLYBDOPTERIN BIOSYNTHESIS CNX1 PROTEIN	377	1e-105	gi|15242124|ref|NP_197599.1|	MOLYBDOPTERIN BIOSYNTHESIS CNX1 PROTEIN [Arabidopsis thaliana] sp|Q39054|CNX1_ARATH Molybdopterin biosynthesis CNX1 protein (Molybdenum cofactor biosynthesis enzyme CNX1)	377	1e-103
JB2_31_B06	1	At5g22000	C3HC4-type zinc finger protein family contains Pfam profile: PF00097 zinc finger, C3HC4 type (RING finger)	249	1e-66	gi|18420424|ref|NP_568410.1|	zinc finger (C3HC4-type RING finger) protein family [Arabidopsis thaliana] ref|NP_851050.1| zinc finger (C3HC4-type RING finger) protein family [Arabidopsis thaliana] pir||T51854 RING-H2 finger protein RHF2a [imported] - Arabidopsis thaliana gb|AAC69856.1| RING-H2 finger protein RHF2a [Arabidopsis thaliana] gb|AAG40346.1|AF324994_1 CIC7E11 [Arabidopsis thaliana] emb|CAC34493.1| RING-H2 finger pro…	249	4e-65
JB2_31_B09	1	At2g04305	expressed protein	162	1e-40	gi|22325463|ref|NP_178511.2|	expressed protein [Arabidopsis thaliana] gb|AAL85000.1| At2g04305/T23O15.7 [Arabidopsis thaliana] gb|AAO11621.1| At2g04305/T23O15.7 [Arabidopsis thaliana]	162	4e-39
JB2_31_C05	1	At1g01620	plasma membrane intrinsic protein 1c identical to plasma membrane intrinsic protein 1c SP:Q08733 from [Arabidopsis thaliana]	66	2e-12	gi|17065068|gb|AAL32688.1|	plasma membrane intrinsic protein 1C (transmembrane protein B) [Arabidopsis thaliana] gb|AAN72112.1| plasma membrane intrinsic protein 1C (transmembrane protein B) [Arabidopsis thaliana]	66	8e-11
JB2_31_C10	1	At4g17830	aminoacylase, putative similar to acetylornithine deacetylase (Acetylornithinase, AO; N-acetylornithinase, NAO) [Dictyostelium discoideum] SWISS-PROT:P54638	238	2e-63	gi|13507561|gb|AAK28643.1|AF360346_1	putative N-acetylornithine deacetylase [Arabidopsis thaliana] gb|AAL47492.1| putative N-acetylornithine deacetylase [Arabidopsis thaliana]	381	1e-105
JB2_31_D01	1	At1g08500	plastocyanin-like domain containing protein	120	6e-28	gi|18390905|ref|NP_563820.1|	plastocyanin-like domain containing protein [Arabidopsis thaliana] pir||A86218 protein T27G7.18 [imported] - Arabidopsis thaliana gb|AAC32929.1| unknown [Arabidopsis thaliana] gb|AAF22894.1|AC006932_11 T27G7.18 [Arabidopsis thaliana] gb|AAK43847.1|AF370470_1 Unknown protein [Arabidopsis thaliana] gb|AAL47347.1| unknown protein [Arabidopsis thaliana]	120	2e-26
JB2_31_D02	1	At2g20820	auxin-regulated protein .	54	4e-08	gi|25371311|pir||G84593	hypothetical protein At2g20820 [imported] - Arabidopsis thaliana	91	6e-18
JB2_31_D03	1	At1g32120	expressed protein similar to hypothetical protein GB:AAD27684 GI:4680504 from [Oryza sativa]	336	6e-93	gi|15222573|ref|NP_174491.1|	expressed protein [Arabidopsis thaliana] pir||E86445 hypothetical protein F3C3.9 [imported] - Arabidopsis thaliana gb|AAG23445.1|AC084165_11 hypothetical protein [Arabidopsis thaliana]	336	2e-91
JB2_31_D07	1	At5g15220	ribosomal protein L27 - like ribosomal protein L27, Haemophilus influenzae, PIR:F64099	108	1e-46	gi|18417600|ref|NP_568310.1|	ribosomal protein L27 - like [Arabidopsis thaliana] gb|AAK82543.1| AT5g15220/F8M21_110 [Arabidopsis thaliana] gb|AAL79602.1| AT5g15220/F8M21_110 [Arabidopsis thaliana]	108	4e-45
JB2_31_E01	1	At1g09130	ATP-dependent Clp protease proteolytic subunit (ClpR3), putative similar to nClpP5 GI:5360595 from [Arabidopsis thaliana]	424	1e-119	gi|18390982|ref|NP_563836.1|	ATP-dependent Clp protease proteolytic subunit (ClpR3), putative [Arabidopsis thaliana] gb|AAM97107.1| ATP-dependent Clp protease proteolytic subunit (ClpR3), putative [Arabidopsis thaliana] gb|AAN72143.1| ATP-dependent Clp protease proteolytic subunit (ClpR3), putative [Arabidopsis thaliana]	424	1e-117
JB2_31_E08	1	At3g21640	peptidylprolyl isomerase, putative contains Pfam profile: PF00254 FKBP-type peptidyl-prolyl cis-trans isomerases	402	1e-113	gi|30686321|ref|NP_188801.2|	peptidylprolyl isomerase, putative [Arabidopsis thaliana] emb|CAC00654.1| FKBP-like [Arabidopsis thaliana] dbj|BAB02359.1| gene_id:MIL23.21~pir||S72485~similar to unknown protein [Arabidopsis thaliana]	402	1e-111
[truncated: 668 more rows]
